# Supplementary material for: An improved preparation method for a CuO/CeO2-coated monolith for the CO–PrOx reaction
Source: Sci Rep. 2023 Jun 8;13:9345. doi: 10.1038/s41598-023-36423-7 (PMC10250403; doi:10.1038/s41598-023-36423-7)
Supplement: Supplementary file 1 — Supplementary Information 1. [file 41598_2023_36423_MOESM1_ESM.xlsx]

## Sheet: CSP_Line1
																39.09	40.08	16	24.31	26.98	28.09	196.97	55.85	140.12	63.55
Distance (µm)	K Wt%	Ca Wt%	O Wt%	Mg Wt%	Al Wt%	Si Wt%	Au Wt%	Fe Wt%	Ce Wt%	Cu Wt%		Ce at%	Cu at%			K at%	Ca at%	O at%	Mg at%	Al at%	Si at%	Au at%	Fe at%	Ce at%	Cu at%
0	0.115315	0.08225	45.9126	8.60573	19.1986	24.6398	0	0.139683	1.09459	0.211429		0.701181	0.298819		4.83094	0.000610645	0.000424792	0.593991	0.0732776	0.147298	0.181574	0	0.000517713	0.00161703	0.00068868
0.022344	0	0.016996	45.9454	8.54065	19.2324	24.4874	0	0.204263	1.29034	0.282565		0.674242	0.325758		4.82523	0	8.78822e-05	0.595119	0.0728095	0.147731	0.180665	0	0.000757963	0.00190847	0.000921477
0.044688	0	0	46.578	8.50193	19.2954	24.3831	0	0.093454	1.06096	0.087186		0.84652	0.15348		4.85468	0	0	0.599653	0.0720397	0.147316	0.178804	0	0.000344678	0.00155969	0.000282599
0.067032	0.032127	0	46.6212	8.56981	19.3102	24.5215	0	0	0.942752	0.002513		0.994153	0.00584673		4.86262	0.000169019	0	0.599229	0.0724964	0.147189	0.179525	0	0	0.00138365	8.13218e-06
0.089376	0.035311	0	46.3522	8.5975	19.2201	24.1908	0	0.179583	1.15163	0.272827		0.656736	0.343264		4.84088	0.000186604	0	0.598448	0.0730572	0.14716	0.177899	0	0.000664229	0.00169781	0.000886845
0.11172	0	0.006683	46.0571	8.69232	19.4154	24.4794	0	0.135796	1.21334	0		1	0		4.83847	0	3.44616e-05	0.594933	0.0738997	0.148729	0.180111	0	0.000502523	0.00178967	0
0.134064	0.070732	0.023809	45.7273	8.45853	19.4684	24.4997	0	0.05286	1.46475	0.233914		0.739461	0.260539		4.81716	0.000375629	0.000123317	0.593287	0.0722303	0.149795	0.181059	0	0.000196478	0.00217007	0.000764099
0.156408	0	0	45.8931	8.49649	19.5944	24.5076	0	0.101981	1.21122	0.195195		0.737705	0.262295		4.83009	0	0	0.593844	0.0723602	0.150361	0.180631	0	0.000378043	0.00178966	0.000635913
0.178752	0	0.010246	46.218	8.63412	19.3287	24.5901	0	0.076903	1.11846	0.023532		0.95564	0.0443604		4.84559	0	5.2757e-05	0.596135	0.0732971	0.147848	0.18066	0	0.000284167	0.00164731	7.64182e-05
0.201096	0.056368	0	46.2871	8.64461	19.1198	24.2726	0	0.160161	1.06674	0.392666		0.551834	0.448166		4.83941	0.000297971	0	0.597789	0.0734798	0.146436	0.178555	0	0.000592572	0.00157313	0.00127678
0.22344	0	0.024928	46.0707	8.5692	19.2412	24.4405	0	0.078302	1.26658	0.308574		0.6504	0.3496		4.83108	0	0.000128741	0.59602	0.0729644	0.14762	0.1801	0	0.000290205	0.00187106	0.00100508
0.245784	0	0.027927	46.0667	8.51533	19.2994	24.2565	0	0.108843	1.3446	0.380772		0.615463	0.384537		4.82653	0	0.000144365	0.596529	0.0725741	0.148206	0.178913	0	0.000403778	0.00198819	0.00124141
0.268128	0.05727	0.013528	45.8788	8.52214	19.2654	24.7596	0	0.126163	1.21395	0.163198		0.771244	0.228756		4.82878	0.000303406	6.98986e-05	0.59382	0.0725983	0.147876	0.182538	0	0.000467812	0.00179416	0.000531817
0.290472	0	0.047495	46.2746	8.48394	19.3124	24.2932	0	0.083308	1.33916	0.165938		0.785307	0.214693		4.83663	0	0.000245006	0.59797	0.0721555	0.147996	0.178809	0	0.000308404	0.00197601	0.000539867
0.312816	0.001855	0	46.2603	8.40558	19.5183	24.6088	0	0.087826	1.04942	0.067952		0.874997	0.125003		4.84672	9.79108e-06	0	0.596541	0.0713403	0.149263	0.180755	0	0.000324453	0.00154527	0.000220617
0.33516	0.003625	0	46.103	8.51089	19.513	24.3501	0	0.130607	1.17221	0.216482		0.710502	0.289498		4.83584	1.91765e-05	0	0.59585	0.0723965	0.149558	0.179258	0	0.000483583	0.00172995	0.000704424
0.357504	0	0	46.163	8.59355	19.2925	24.6574	0	0.131942	1.16157	0		1	0		4.84221	0	0	0.595842	0.0730036	0.147674	0.181281	0	0.000487884	0.00171199	0
0.379848	0	0.042256	46.1423	8.64119	19.2801	24.3813	0	0.153428	1.05717	0.302272		0.613182	0.386818		4.83803	0	0.000217917	0.596088	0.0734717	0.147706	0.179406	0	0.000567823	0.00155947	0.000983136
0.402192	0	0	46.2763	8.56485	19.4312	24.2275	0	0.103955	1.18187	0.214331		0.71423	0.28577		4.84096	0	0	0.597458	0.0727786	0.148774	0.178167	0	0.000384495	0.00174236	0.000696688
0.424536	0	0	45.9726	8.59738	19.3121	24.595	0	0.139266	1.27288	0.110795		0.838896	0.161104		4.83164	0	0	0.594682	0.073196	0.148147	0.181218	0	0.000516093	0.00188015	0.000360837
0.44688	0	0	46.085	8.53505	19.5115	24.2482	0	0.187777	1.24913	0.183266		0.755459	0.244541		4.83299	0	0	0.59597	0.072645	0.149635	0.178613	0	0.000695671	0.00184455	0.000596693
0.469224	0.008634	0.044969	46.6641	8.44453	18.9966	24.3977	0	0.2302	1.18857	0.024684		0.956188	0.0438124		4.85086	4.55331e-05	0.000231295	0.601234	0.0716096	0.14515	0.179051	0	0.000849695	0.00174867	8.0072e-05
0.491568	0	0.076534	46.1539	8.60015	19.2192	24.6596	0	0.082972	1.20161	0.005996		0.989111	0.0108895		4.84068	0	0.000394475	0.595912	0.0730827	0.147159	0.181354	0	0.000306903	0.00177156	1.94912e-05
0.513912	0	0	46.3257	8.50773	19.3989	24.4213	0	0.085499	0.962828	0.297935		0.594279	0.405721		4.84682	0	0	0.597372	0.0722057	0.148347	0.179374	0	0.00031585	0.00141772	0.000967272
0.536256	0	0	46.4731	8.46018	19.0687	24.5628	0	0.220481	1.15425	0.060551		0.896266	0.103734		4.84692	0	0	0.59926	0.0718007	0.145818	0.18041	0	0.000814483	0.00169955	0.00019658
0.5586	0	0.018047	46.139	8.56344	19.3254	24.6869	0	0.016936	1.08228	0.168026		0.744861	0.255139		4.8422	0	9.29896e-05	0.595532	0.0727479	0.147925	0.181498	0	6.26245e-05	0.00159513	0.000546032
0.580944	0.001296	0.045796	45.8229	8.54884	19.5649	24.3808	0	0.243244	1.08501	0.307198		0.615511	0.384489		4.82682	6.86876e-06	0.000236722	0.593338	0.0728554	0.150236	0.179819	0	0.000902315	0.00160426	0.00100148
0.603288	0.03704	0.041507	46.0682	8.76885	19.0617	24.3689	0	0.133018	1.2408	0.2801		0.667533	0.332467		4.83164	0.000196115	0.000214338	0.595918	0.0746558	0.146226	0.179552	0	0.000492939	0.00183277	0.000912228
0.625632	0	0.033603	46.1058	8.57211	19.2279	24.3745	0	0.236168	1.24762	0.202302		0.736512	0.263488		4.83178	0	0.000173517	0.596387	0.0729785	0.147497	0.179588	0	0.000875166	0.00184279	0.000658836
0.647976	0.060271	0	46.2562	8.43594	19.2922	24.7984	0	0.035808	0.873449	0.247762		0.615068	0.384932		4.84822	0.000318025	0	0.596304	0.0715758	0.147488	0.182091	0	0.000132244	0.00128575	0.00080415
0.67032	0	0	46.1903	8.48865	19.4673	24.2513	0	0.131061	1.17973	0.291602		0.647104	0.352896		4.83632	0	0	0.59692	0.0722002	0.149193	0.178512	0	0.000485216	0.00174087	0.000948767
0.692664	0.014245	0	46.2019	8.53635	19.2433	24.56	0	0.033013	1.2477	0.163381		0.775852	0.224148		4.83878	7.53115e-05	0	0.596767	0.0725691	0.147402	0.180693	0	0.000122159	0.00184024	0.000531313
0.715008	0	0	46.1873	8.64608	19.4462	24.4492	0	0.115469	1.09355	0.062176		0.888539	0.111461		4.84437	0	0	0.595889	0.0734171	0.148784	0.17967	0	0.000426781	0.00161102	0.000201962
0.737352	0	0.119515	46.1528	8.57052	19.1341	24.4679	0	0.09947	1.16492	0.290744		0.64489	0.35511		4.835	0	0.000616734	0.596597	0.0729165	0.146679	0.180156	0	0.00036836	0.00171949	0.000946234
0.759696	0	0.041168	45.962	8.49085	19.4732	24.2317	0	0.219282	1.32993	0.251848		0.705315	0.294685		4.82472	0	0.000212892	0.595398	0.0723926	0.149598	0.178797	0	0.000813782	0.00196724	0.000821393
0.78204	0	0.037289	45.9891	8.64676	19.4345	24.0891	0	0.074008	1.26746	0.461727		0.554403	0.445597		4.82647	0	0.000192763	0.595532	0.0736951	0.149246	0.17768	0	0.000274553	0.00187415	0.00150536
0.804384	0	0.027582	45.9475	8.54039	19.4146	24.5144	0	0.326933	1.18443	0.04418		0.923961	0.0760389		4.83102	0	0.000142449	0.594433	0.07272	0.148953	0.180647	0	0.0012117	0.00174972	0.000143903
0.826728	0.086471	0	46.2884	8.56774	19.4271	24.1649	0	0.320843	1.05607	0.08852		0.84393	0.15607		4.84267	0.000456794	0	0.597403	0.0727773	0.14869	0.177643	0	0.00118627	0.00155636	0.000287635
0.849072	0.008253	0.008406	46.3397	8.57783	19.5381	24.0511	0	0.150101	1.09991	0.226635		0.687472	0.312528		4.84399	4.35856e-05	4.3297e-05	0.597902	0.0728432	0.149498	0.176758	0	0.000554826	0.00162052	0.000736221
0.871416	0.026583	0	46.1997	8.46289	19.8684	24.0227	0	0.214244	1.08693	0.118472		0.806139	0.193861		4.84136	0.000140466	0	0.596419	0.0719062	0.152109	0.176646	0	0.000792351	0.00160226	0.000385064
0.89376	0.07863	0	46.2757	8.47574	19.2891	24.5165	0	0.027826	1.16682	0.169737		0.757032	0.242968		4.84211	0.00041542	0	0.597307	0.0720041	0.14765	0.180248	0	0.000102895	0.00171977	0.000551602
0.916104	0	0.004763	46.0885	8.55704	19.3882	24.4099	0	0	1.2132	0.338386		0.619049	0.380951		4.83423	0	2.45825e-05	0.595861	0.0728133	0.148651	0.179757	0	0	0.00179104	0.00110146
0.938448	0	0	46.1318	8.31331	19.4074	24.561	0	0.089899	1.26619	0.230463		0.713483	0.286517		4.83317	0	0	0.596552	0.070755	0.148831	0.18091	0	0.000333042	0.00186968	0.000750332
0.960792	0.068406	0.010468	45.9806	8.51646	19.2307	24.4351	0	0.16271	1.29114	0.304497		0.657754	0.342246		4.82571	0.000362633	5.41222e-05	0.595517	0.0725961	0.147704	0.180261	0	0.000603713	0.00190947	0.000992903
0.983136	0	0	46.3135	8.72751	19.2733	24.3581	0	0.158817	1.06528	0.103507		0.82347	0.17653		4.84718	0	0	0.597171	0.0740656	0.147375	0.178897	0	0.000586658	0.00156846	0.00033602
1.00548	0	0.013276	46.2634	8.52125	19.4188	24.2155	0	0.227627	1.18764	0.152406		0.779347	0.220653		4.83909	0	6.84504e-05	0.597523	0.0724361	0.148736	0.178147	0	0.000842242	0.00175155	0.00049559
1.02782	0	0.016801	46.0658	8.50167	19.4429	24.3352	0	0.251351	1.30511	0.081096		0.879435	0.120565		4.83132	0	8.67645e-05	0.595928	0.0723859	0.14916	0.179316	0	0.00093152	0.00192788	0.00026413
1.05017	0.057158	0	46.1512	8.63987	18.9004	24.5601	0	0.278942	1.40797	0.004317		0.993281	0.00671933		4.8313	0.000302655	0	0.597034	0.0735628	0.144999	0.180974	0	0.00103378	0.00207983	1.40606e-05
1.07251	0.028638	0.023452	46.3626	8.50007	19.2505	24.2808	0	0.02728	1.21248	0.314225		0.636221	0.363779		4.84062	0.000151348	0.000120879	0.598614	0.0722331	0.147401	0.17857	0	0.000100907	0.00178761	0.00102147
1.09486	0.054431	0	46.324	8.62407	19.3666	24.4683	0	0.172366	0.972681	0.017551		0.961714	0.0382862		4.85058	0.000287069	0	0.596887	0.0731364	0.147985	0.17958	0	0.00063626	0.00143112	5.69367e-05
1.1172	0.019325	0.011173	46.129	8.378	19.2589	24.5316	0	0.136209	1.38869	0.147103		0.810562	0.189438		4.83028	0.000102349	5.77125e-05	0.596874	0.0713483	0.147781	0.180801	0	0.000504906	0.00205179	0.000479219
1.13954	0.094556	0.013961	46.1336	8.66127	19.2176	24.3872	0	0.247585	0.996048	0.24821		0.645245	0.354755		4.83832	0.000499953	7.19937e-05	0.59594	0.073638	0.147219	0.179438	0	0.000916234	0.00146922	0.000807252
1.16189	0	0.006688	46.5631	8.38704	19.1913	24.5123	0	0.102404	1.19002	0.047167		0.919584	0.0804157		4.85038	0	3.44027e-05	0.599993	0.0711292	0.146651	0.179911	0	0.000378023	0.00175096	0.000153019
1.18423	0	0	46.3929	8.38775	19.2433	24.4173	0	0.193798	1.27071	0.094185		0.859453	0.140547		4.84111	0	0	0.598945	0.0712714	0.147331	0.179557	0	0.000716773	0.00187327	0.000306141
1.20658	0.049122	0.048804	46.3443	8.4493	19.6065	24.284	0	0.097858	1.04794	0.072127		0.868166	0.131834		4.84814	0.0002592	0.000251161	0.59745	0.0716904	0.149894	0.178318	0	0.000361408	0.00154263	0.000234103
1.22892	0	0.048014	46.1884	8.50853	19.4746	24.3237	0	0	1.22675	0.230007		0.707381	0.292619		4.83809	0	0.000247609	0.596677	0.072343	0.149195	0.17898	0	0	0.0018096	0.000748087
1.25126	0	0	46.014	8.63966	19.1025	24.4702	0	0.314301	1.3743	0.085018		0.879904	0.120096		4.82721	0	0	0.595765	0.0736234	0.146674	0.180464	0	0.00116581	0.00203182	0.00027714
1.27361	0.002082	0.007591	46.0723	8.56125	19.4476	24.4207	0	0.011589	1.47686	0		1	0		4.83287	1.10207e-05	3.91892e-05	0.59582	0.0728697	0.149149	0.179887	0	4.29356e-05	0.00218089	0
1.29595	0.062391	0	46.2988	8.3872	19.6111	24.3702	0	0.190063	1.00896	0.071206		0.865272	0.134728		4.84646	0.00032933	0	0.59707	0.0711881	0.149981	0.179013	0	0.000702182	0.00148577	0.000231194
1.3183	0	0	45.8291	8.56873	19.5036	24.2535	0	0.228768	1.50243	0.113872		0.856737	0.143263		4.81972	0	0	0.594292	0.0731324	0.149986	0.179143	0	0.000849866	0.0022247	0.000371775
1.34064	0.000224	0.031283	46.1432	8.46667	19.2291	24.4615	0	0.117398	1.32502	0.225576		0.726952	0.273048		4.83167	1.186e-06	0.000161541	0.596885	0.0720826	0.147509	0.180233	0	0.000435051	0.00195716	0.00073465
1.36298	0.070179	0.026224	46.3826	8.58204	19.2251	24.4007	0	0	1.24739	0.065759		0.895808	0.104192		4.84555	0.000370508	0.000135029	0.598262	0.0728555	0.147057	0.17927	0	0	0.00183721	0.000213548
1.38533	0.004883	0.045595	46.4741	8.4713	19.4492	24.3188	0	0.11132	1.12129	0.003529		0.993104	0.00689592		4.85104	2.57506e-05	0.000234507	0.598765	0.0718341	0.148602	0.178466	0	0.000410881	0.00164962	1.14473e-05
1.40767	0.061921	0	46.2857	8.49065	19.41	24.5717	0	0.003263	1.11113	0.065623		0.884719	0.115281		4.8469	0.00032682	0	0.596847	0.0720596	0.148429	0.180476	0	1.2054e-05	0.00163607	0.000213048
1.43002	0.054087	0.030078	45.9772	8.54265	19.3724	24.2809	0	0.21538	1.37966	0.147613		0.809025	0.190975		4.82557	0.000286734	0.000155515	0.59549	0.0728214	0.148796	0.179129	0	0.00079916	0.00204045	0.00048135
1.45236	0.009206	0.021678	45.9714	8.41296	19.2119	24.6037	0	0.309195	1.308	0.151874		0.796067	0.203933		4.82529	4.8807e-05	0.00011209	0.595449	0.07172	0.147572	0.181521	0	0.00114732	0.00193457	0.000495273
1.4747	0	0	46.096	8.47278	19.3788	24.4646	0	0	1.37722	0.210627		0.747706	0.252294		4.83187	0	0	0.596248	0.0721315	0.148651	0.180249	0	0	0.00203417	0.000685935
1.49705	0	0.049896	45.922	8.3244	19.3637	24.4183	0	0.285375	1.52092	0.115395		0.856607	0.143393		4.81857	0	0.000258357	0.595639	0.071064	0.148946	0.180403	0	0.00106041	0.00225261	0.000376837
1.51939	0.068677	0.047853	46.3523	8.54026	19.0666	24.629	0	0.147726	1.06186	0.085702		0.848847	0.151153		4.84633	0.000362521	0.000246359	0.597775	0.0724892	0.145821	0.180918	0	0.000545784	0.00156371	0.000278267
1.54174	0	0	46.2181	8.53293	19.3459	24.3599	0	0.099769	1.31652	0.126879		0.824653	0.175347		4.83707	0	0	0.597186	0.0725656	0.14824	0.179284	0	0.000369309	0.00194243	0.000412755
1.56408	0.013523	0.031738	46.1485	8.60694	19.3783	24.2657	0	0.142246	1.25329	0.159779		0.780472	0.219528		4.83558	7.15417e-05	0.000163758	0.596471	0.0732176	0.148534	0.178646	0	0.000526706	0.00184971	0.000519943
1.58642	0.16631	0	46.165	8.66701	19.1652	24.3095	0	0.153379	1.16824	0.205461		0.720447	0.279553		4.83616	0.000879735	0	0.596611	0.0737197	0.146882	0.178946	0	0.000567861	0.00172397	0.000668518
1.60877	0.023946	0	46.4217	8.49998	19.3113	24.3815	0	0.197605	1.07479	0.08918		0.845261	0.154739		4.84797	0.000126359	0	0.598468	0.0721229	0.147642	0.179039	0	0.000729818	0.0015822	0.000289462
1.63111	0.061604	0	46.0309	8.52162	19.2431	24.6184	0	0.236133	1.15766	0.130528		0.800792	0.199208		4.83324	0.000326066	0	0.595238	0.0725269	0.147569	0.18133	0	0.000874773	0.00170939	0.000424962
1.65346	0.020189	0	45.8086	8.65827	19.491	24.6093	0	0.193323	1.08241	0.136866		0.781875	0.218125		4.83157	0.000106896	0	0.592569	0.0737154	0.149522	0.181326	0	0.000716428	0.00159883	0.000445751
1.6758	0	0	46.3272	8.3886	19.4396	24.3381	0	0.122579	1.38396	0		1	0		4.83954	0	0	0.59829	0.0713018	0.148881	0.179032	0	0.000453512	0.00204089	0
1.69814	0.103388	0.004567	46.2831	8.64063	19.2805	24.2093	0	0.199577	1.18714	0.091852		0.854184	0.145816		4.84085	0.000546365	2.35387e-05	0.597559	0.0734242	0.147623	0.178036	0	0.000738186	0.00175016	0.000298574
1.72049	0.039306	0.01823	45.8859	8.58154	19.5527	24.4282	0	0.104873	1.07662	0.312682		0.60947	0.39053		4.83116	0.000208133	9.41472e-05	0.593618	0.0730682	0.150007	0.180006	0	0.000388677	0.00159042	0.00101844
1.74283	0.033269	0.071078	46.0687	8.52734	19.5026	24.101	0	0.192984	1.35075	0.152309		0.800781	0.199219		4.82903	0.000176244	0.000367238	0.596247	0.0726388	0.149689	0.177674	0	0.000715547	0.00199625	0.000496307
1.76518	0	0.044586	46.305	8.49086	19.4041	24.0429	0	0.1096	1.41333	0.18969		0.771534	0.228466		4.83461	0	0.000230096	0.598614	0.0722447	0.148761	0.177041	0	0.000405907	0.00208633	0.000617402
1.78752	0	0.038751	46.2891	8.24606	19.3931	24.3717	0	0.036875	1.37383	0.250553		0.713076	0.286924		4.83407	0	0.000200005	0.598475	0.0701695	0.148693	0.179482	0	0.000136583	0.00202824	0.000815588
1.80986	0.092936	0.018043	46.3506	8.36273	19.5426	24.1213	0	0.176072	1.1867	0.149057		0.783009	0.216991		4.84076	0.000491139	9.29967e-05	0.598441	0.071064	0.149633	0.177393	0	0.000651259	0.00174955	0.000484533
1.83221	0.019194	0.08678	45.9872	8.55177	19.5009	24.3507	0	0.197643	1.30579	0		1	0		4.83117	0.000101636	0.000448167	0.594929	0.0728147	0.14961	0.179435	0	0.000732497	0.00192895	0
1.85455	0.126203	0.017282	46.2895	8.41473	19.2301	24.3417	0	0.239468	1.16468	0.176336		0.749602	0.250398		4.83759	0.000667383	8.91328e-05	0.598045	0.0715527	0.147336	0.179131	0	0.00088633	0.00171821	0.000573584
1.8769	0.120056	0	45.914	8.51345	19.574	24.3348	0	0.142957	1.32963	0.071061		0.894523	0.105477		4.82788	0.000636153	0	0.594386	0.0725377	0.150273	0.17944	0	0.000530183	0.00196551	0.000231611
1.89924	0.037538	0.018222	46.156	8.40049	19.3519	24.4285	0	0.280425	1.32687	0		1	0		4.83313	0.00019869	9.40675e-05	0.596869	0.0714975	0.148407	0.179936	0	0.00103888	0.0019593	0
1.92158	0	0.08325	46.2507	8.47946	19.6603	24.0582	0	0.15068	1.18079	0.136615		0.796646	0.203354		4.83999	0	0.000429153	0.597246	0.0720673	0.150558	0.176957	0	0.000557427	0.00174112	0.000444159
1.94393	0.01829	0.032764	45.9461	8.39923	19.2724	24.6343	0	0.171211	1.43503	0.090666		0.877659	0.122341		4.82445	9.69839e-05	0.000169442	0.595224	0.0716154	0.148063	0.181777	0	0.000635419	0.00212282	0.00029572
1.96627	0	0.019067	46.282	8.59765	19.2801	24.3587	0	0.235311	1.13663	0.090596		0.850445	0.149555		4.84229	0	9.82435e-05	0.597367	0.0730372	0.147576	0.179082	0	0.000870098	0.00167521	0.000294403
1.98862	0	0.003937	46.0622	8.58426	19.5063	24.3966	0	0.163298	1.23431	0.049148		0.919244	0.0807562		4.83611	0	2.03115e-05	0.595289	0.0730166	0.149498	0.179589	0	0.000604591	0.0018215	0.000159917
2.01096	0.004477	0	45.9638	8.47777	19.4586	24.3863	0	0.131339	1.31119	0.266575		0.690342	0.309658		4.82686	2.37277e-05	0	0.595156	0.072249	0.149419	0.179857	0	0.000487198	0.00193866	0.000869038
2.0333	0.044948	0	46.0267	8.48375	19.3864	24.4875	0	0.134187	1.27985	0.156583		0.787446	0.212554		4.8311	0.000238012	0	0.595448	0.0722365	0.148734	0.180446	0	0.000497326	0.00189066	0.000510015
2.05565	0	0.07856	46.0917	8.38788	19.5394	24.3815	0	0.164317	1.18102	0.175629		0.752957	0.247043		4.83406	0	0.000405473	0.595924	0.0713765	0.149816	0.179555	0	0.000608622	0.00174359	0.000571701
2.07799	0.027645	0	46.0637	8.48456	19.4918	24.1291	0	0.135484	1.30782	0.359851		0.62225	0.37775		4.82758	0.000146495	0	0.596362	0.0722961	0.149651	0.177935	0	0.0005025	0.00193338	0.00117295
2.10034	0.12802	0.001924	46.0903	8.34603	19.4303	24.3539	0	0.084625	1.26955	0.295342		0.660823	0.339177		4.82968	0.000678101	9.93938e-06	0.596446	0.0710848	0.149114	0.179514	0	0.000313731	0.00187599	0.000962258
2.12268	0	0.004122	46.2277	8.38258	19.5801	24.4127	0	0.075602	1.24184	0.075377		0.881898	0.118102		4.84037	0	2.12472e-05	0.596903	0.0712384	0.149932	0.17955	0	0.000279661	0.00183099	0.000245044
2.14502	0.052492	0.014315	46.1005	8.44967	19.3265	24.5498	0	0.256517	0.97821	0.272037		0.619746	0.380254		4.83671	0.000277637	7.38437e-05	0.59571	0.0718629	0.148102	0.180695	0	0.000949605	0.00144338	0.000885039
2.16737	0	0.041313	46.2681	8.41978	19.3007	24.3587	0	0.174068	1.18868	0.248791		0.684098	0.315902		4.83718	0	0.000213092	0.597818	0.0716017	0.14789	0.179271	0	0.000644322	0.00175377	0.000809332
2.18971	0.030414	0.021159	46.1828	8.33841	19.7255	24.354	0	0.120122	1.16751	0.060047		0.89809	0.10191		4.84028	0.000160745	0.000109068	0.596334	0.0708644	0.151048	0.179122	0	0.000444354	0.00172143	0.000195211
2.21206	0.094174	0	46.2357	8.55521	19.2961	24.4316	0	0.15178	1.10118	0.134204		0.788091	0.211909		4.84171	0.000497584	0	0.596841	0.0726853	0.147717	0.179639	0	0.000561296	0.00162315	0.000436165
2.2344	0	0.021061	45.6929	8.55117	19.6503	24.4851	0	0.147317	1.31366	0.138603		0.811172	0.188828		4.82227	0	0.000108968	0.592212	0.0729439	0.151034	0.180758	0	0.000546988	0.00194416	0.000452278
2.25674	0.006235	0	46.3511	8.54412	19.5344	23.8277	0	0.232869	1.47122	0.03239		0.953677	0.0463232		4.83604	3.29823e-05	0	0.599032	0.0726762	0.149716	0.175405	0	0.000862181	0.00217114	0.000105391
2.27909	0	0.015541	46.277	8.32529	19.3011	24.2294	0	0.054963	1.73042	0.066284		0.922073	0.077927		4.82749	0	8.03211e-05	0.599134	0.0709403	0.14819	0.178677	0	0.000203857	0.00255817	0.000216059
2.30143	0.028953	0	46.1629	8.32887	19.4576	24.5386	0	0.131622	1.16468	0.186828		0.738598	0.261402		4.8369	0.00015313	0	0.596494	0.0708328	0.149101	0.180605	0	0.000487235	0.00171846	0.000607799
2.32378	0.109542	0	45.8313	8.54593	19.7737	24.1517	0	0.229692	1.22378	0.134312		0.805059	0.194941		4.82646	0.000580612	0	0.59349	0.072836	0.151851	0.178143	0	0.000852107	0.00180957	0.000437896
2.34612	0.00743	0	46.1621	8.59912	19.6027	24.2234	0	0.17186	1.2334	0		1	0		4.83984	3.92728e-05	0	0.596121	0.0730867	0.150122	0.178177	0	0.0006358	0.00181875	0
2.36846	0.035748	0.033138	46.1771	8.38174	19.4669	24.1203	0	0.301343	1.30373	0.179991		0.766519	0.233481		4.83034	0.000189325	0.000171167	0.597488	0.0713792	0.149374	0.177768	0	0.00111702	0.00192623	0.000586351
2.39081	0.107702	0	45.9364	8.69637	19.4208	23.9732	0	0.211772	1.49604	0.157641		0.811371	0.188629		4.82173	0.00057142	0	0.595436	0.0741909	0.149287	0.177	0	0.000786399	0.00221432	0.000514459
2.41315	0.013443	0.041933	46.3106	8.45818	19.4874	24.2413	0	0.1655	1.0932	0.188438		0.724478	0.275522		4.84274	7.10132e-05	0.000216041	0.597681	0.0718457	0.149149	0.178202	0	0.000611904	0.00161105	0.000612296
2.4355	0	0	45.8288	8.48696	19.7704	24.082	0	0.15468	1.46549	0.211716		0.7583	0.2417		4.82007	0	0	0.594244	0.0724293	0.152027	0.177864	0	0.00057459	0.00216985	0.00069117
2.45784	0.040738	0	45.8832	8.64198	19.2487	24.3765	0	0.173074	1.47541	0.160387		0.806556	0.193444		4.82163	0.000216143	0	0.594758	0.0737283	0.147967	0.179981	0	0.00064271	0.00218383	0.000523431
2.48018	0.048455	0	46.3858	8.77335	19.555	24.0506	0	0.168409	1.01841	0		1	0		4.85252	0.00025545	0	0.597445	0.0743725	0.149365	0.176443	0	0.000621404	0.0014978	0
2.50253	0.049037	0	46.15	8.61533	19.2274	24.2564	0	0.202546	1.43345	0.065842		0.907984	0.0920157		4.8311	0.000259665	0	0.597044	0.073357	0.147514	0.178743	0	0.00075068	0.00211757	0.000214458
2.52487	0	0.025352	46.089	8.46438	19.5047	24.2033	0	0.144863	1.35384	0.214602		0.740891	0.259109		4.82958	0	0.000130971	0.596442	0.0720943	0.149688	0.178408	0	0.000537063	0.0020006	0.000699213
2.54722	0.090599	0	46.3525	8.5856	19.4773	24.0786	0	0.101016	1.26645	0.047996		0.922838	0.0771624		4.84323	0.000478545	0	0.598161	0.0729206	0.149057	0.176988	0	0.000373449	0.00186618	0.000155939
2.56956	0.010706	0.007678	46.1889	8.47142	19.2699	24.4107	0	0.086526	1.46792	0.086281		0.885206	0.114794		4.83238	5.66762e-05	3.96424e-05	0.597389	0.0721125	0.147801	0.179832	0	0.000320599	0.00216792	0.000280956
2.5919	0.043415	0	45.9611	8.42897	19.4797	24.0227	0	0.229772	1.72663	0.107646		0.879082	0.120918		4.81575	0.000230627	0	0.596495	0.0719988	0.149926	0.177585	0	0.000854299	0.0025588	0.000351737
2.61425	0.061927	0	46.0106	8.47549	19.3186	24.3092	0	0.315745	1.26504	0.243393		0.702006	0.297994		4.82584	0.000328278	0	0.595888	0.0722449	0.148375	0.179327	0	0.0011715	0.00187082	0.000793633
2.63659	0.044768	0	45.895	8.61492	19.6614	23.9837	0	0.281673	1.43118	0.08735		0.881323	0.118677		4.82315	0.00023745	0	0.594723	0.0734743	0.151092	0.177025	0	0.00104566	0.0021177	0.000284981
2.65894	0.024432	0	46.1092	8.56206	19.4488	24.1422	0	0.162551	1.44993	0.100901		0.866899	0.133101		4.82981	0.000129409	0	0.596674	0.0729227	0.149252	0.177948	0	0.00060261	0.00214248	0.000328738
2.68128	0.067274	0	46.1472	8.50413	19.4939	24.1173	0	0.222986	1.32283	0.124361		0.828215	0.171785		4.83224	0.00035615	0	0.596866	0.072393	0.149523	0.177676	0	0.00082624	0.0019537	0.000404968
2.70362	0	0	46.2856	8.62836	19.6619	24.0747	0	0.130515	1.20945	0.009499		0.982967	0.0170331		4.84471	0	0	0.597115	0.0732614	0.150423	0.176905	0	0.000482358	0.00178164	3.08528e-05
2.72597	0	0.040549	46.0103	8.47475	19.2236	24.4773	0	0.092198	1.45371	0.22762		0.74324	0.25676		4.82477	0	0.000209689	0.596016	0.0722545	0.147678	0.180607	0	0.000342154	0.0021503	0.000742366
2.74831	0	0	45.6298	8.67736	19.2692	24.4068	0	0.138803	1.64643	0.231503		0.763227	0.236773		4.80977	0	0	0.592931	0.0742126	0.14849	0.180649	0	0.000516715	0.00244296	0.000757385
2.77066	0	0	45.9367	8.56302	19.4048	24.2114	0	0.180977	1.56029	0.142773		0.832026	0.167974		4.82106	0	0	0.595521	0.0730633	0.149185	0.178782	0	0.000672136	0.00230974	0.000466002
2.793	0	0.077063	46.1264	8.52795	19.1471	24.1539	0	0.190939	1.58159	0.195101		0.786062	0.213938		4.82295	0	0.000398663	0.597746	0.0727355	0.147146	0.178288	0	0.000708857	0.00234035	0.000636548
2.81534	0	0	46.0499	8.6155	18.9832	24.586	0	0.264045	1.41445	0.086888		0.880646	0.119354		4.82757	0	0	0.596184	0.0734119	0.145747	0.181304	0	0.000979323	0.00209102	0.000283215
2.83769	0	0.058902	45.712	8.42263	19.525	24.2606	0	0.11478	1.55836	0.347668		0.670142	0.329858		4.81095	0	0.000305472	0.593854	0.0720166	0.150425	0.179523	0	0.000427182	0.00231173	0.00113715
2.86003	0.075448	0	45.9213	8.59319	19.2272	24.4415	0	0.194817	1.52396	0.022612		0.968301	0.0316986		4.82297	0.000400191	0	0.595085	0.0732917	0.147761	0.18041	0	0.000723251	0.00225506	7.37749e-05
2.88238	0	0	45.9451	8.55889	19.1808	24.3245	0	0.182377	1.59133	0.217079		0.768657	0.231343		4.81855	0	0	0.59594	0.0730661	0.14754	0.179711	0	0.000677689	0.00235691	0.000708901
2.90472	0	0.023478	45.7707	8.56977	19.2711	24.2222	0	0.29641	1.81741	0.028945		0.966054	0.0339458		4.80909	0	0.000121807	0.594846	0.073303	0.148526	0.179308	0	0.00110359	0.00269706	9.47099e-05
2.92706	0	0	46.1864	8.63731	19.0922	24.3401	0	0.233691	1.45139	0.058876		0.917853	0.0821471		4.83156	0	0	0.597456	0.073537	0.146463	0.179342	0	0.000866026	0.00214386	0.00019175
2.94941	0	0	45.952	8.65443	19.2404	24.3997	0	0.175217	1.34046	0.237809		0.718693	0.281307		4.82621	0	0	0.595084	0.0737645	0.147763	0.179981	0	0.00065005	0.00198221	0.000775365
2.97175	0	0.005934	45.9216	8.40384	19.3344	24.5191	0	0.148125	1.66712	0		1	0		4.81998	0	3.07167e-05	0.595458	0.0717211	0.148676	0.181095	0	0.00055025	0.00246844	0
2.9941	0	0.019199	45.4757	8.53418	19.2889	24.3362	0	0.156792	1.77575	0.413299		0.660717	0.339283		4.79705	0	9.98566e-05	0.592496	0.0731818	0.149036	0.180604	0	0.00058523	0.00264185	0.00135573
3.01644	0	0	46.143	8.40252	19.4174	24.3627	0	0.136959	1.50691	0.030483		0.957276	0.0427241		4.83027	0	0	0.597055	0.0715572	0.148997	0.179557	0	0.000507687	0.00222646	9.93049e-05
3.03878	0	0	45.6991	8.47284	19.3294	24.3435	0	0.147708	1.82785	0.17962		0.821821	0.178179		4.8063	0	0	0.59426	0.0725158	0.149062	0.18031	0	0.000550262	0.00271412	0.000588069
3.06113	0	0.027264	45.9515	8.5354	19.2263	24.2689	0	0.198687	1.66392	0.128036		0.854868	0.145132		4.81779	0	0.000141193	0.596118	0.0728771	0.147913	0.179329	0	0.000738412	0.00246481	0.000418186
3.08347	0	0	45.8069	8.34839	19.228	24.3852	0	0.305773	1.82106	0.104557		0.887567	0.112433		4.80725	0	0	0.595545	0.0714366	0.14825	0.180584	0	0.00113888	0.00270351	0.000342248
3.10582	0.023748	0	45.4233	8.46642	19.4037	24.4341	0	0.170297	2.01312	0.065328		0.933187	0.0668133		4.79531	0.000126691	0	0.592027	0.0726269	0.149977	0.181396	0	0.000635868	0.00299607	0.000214371
3.12816	0	0	45.9059	8.59029	18.9445	24.389	0	0.25765	1.69795	0.214701		0.781873	0.218127		4.81301	0	0	0.596118	0.0734186	0.14589	0.180396	0	0.000958496	0.00251773	0.000701943
3.1505	0	0.014139	45.4782	8.47334	19.4189	24.4518	0	0.134943	1.94985	0.078758		0.918175	0.0818246		4.7991	0	7.35074e-05	0.592275	0.072629	0.149976	0.181384	0	0.000503463	0.00289962	0.000258237
3.17285	0.044199	0.094935	45.9578	8.39176	19.065	24.3221	0	0.185231	1.93907	0		1	0		4.81071	0.000235038	0.000492368	0.597076	0.0717561	0.146888	0.179987	0	0.000689416	0.00287663	0
3.19519	0.067928	0.059102	45.7927	8.38902	19.3602	24.2791	0	0.116558	1.80529	0.130139		0.862778	0.137222		4.80927	0.00036133	0.000306617	0.59511	0.0717542	0.149207	0.179722	0	0.00043395	0.00267897	0.000425807
3.21754	0.023773	0.030821	45.8991	8.48246	19.2473	23.9321	0	0.201402	2.18308	0		1	0		4.80356	0.000126606	0.000160087	0.597202	0.0726397	0.148513	0.177364	0	0.00075072	0.00324345	0
3.23988	0.090665	0	45.7862	8.61744	18.9996	24.141	0	0.096942	2.07963	0.188478		0.833362	0.166638		4.80161	0.000483044	0	0.595975	0.0738255	0.146661	0.178985	0	0.000361495	0.003091	0.000617672
3.26222	0	0.051591	45.5914	8.56777	19.2359	24.5585	0	0.141991	1.85279	0		1	0		4.8062	0	0.000267821	0.592872	0.0733299	0.148343	0.181907	0	0.000528975	0.00275121	0
3.28457	0.044654	0.026839	45.3514	8.33954	19.4713	24.346	0	0.174548	1.98897	0.256765		0.778318	0.221682		4.78909	0.000238529	0.000139825	0.591858	0.0716314	0.150695	0.180977	0	0.000652587	0.00296397	0.000843659
3.30691	0.074815	0.053404	45.6601	8.61802	19.1905	24.386	0	0.144881	1.75862	0.113627		0.875234	0.124766		4.80787	0.00039808	0.000277137	0.59356	0.0737344	0.147942	0.180566	0	0.000539555	0.00261048	0.000371889
3.32926	0.071631	0.007947	45.6872	8.48568	19.3685	23.9434	0	0.092546	2.17681	0.16639		0.855692	0.144308		4.79661	0.000382033	4.13372e-05	0.595305	0.0727724	0.149664	0.177705	0	0.000345462	0.00323881	0.000545854
3.3516	0.001112	0.048888	45.1557	8.47757	19.2671	24.3383	0	0.098178	2.24401	0.369151		0.733704	0.266296		4.77635	5.95584e-06	0.000255375	0.590875	0.0730113	0.149513	0.181402	0	0.00036804	0.00335295	0.00121616
3.37394	0	0.035779	45.5576	8.44549	19.3587	24.3281	0	0.155521	2.06031	0.058515		0.941034	0.0589663		4.79766	0	0.000186068	0.593488	0.072412	0.149556	0.180521	0	0.000580412	0.00306481	0.000191921
3.39629	0	0.089254	45.5943	8.41024	19.3657	24.0976	0	0.17406	2.18129	0.087558		0.918643	0.0813567		4.79354	0	0.000464562	0.594475	0.0721718	0.149739	0.178964	0	0.000650159	0.00324756	0.000287425
3.41863	0.0376	0	45.5944	8.24187	19.1422	24.5334	0	0.270907	2.00067	0.17893		0.835198	0.164802		4.79447	0.000200623	0	0.594362	0.0707131	0.147982	0.182165	0	0.00101171	0.00297807	0.000587255
3.44098	0.106016	0	45.5368	8.40804	19.0878	24.3181	0	0.290594	2.0039	0.248729		0.785021	0.214979		4.79125	0.000566053	0	0.59401	0.0721873	0.147661	0.180688	0	0.00108596	0.00298488	0.000816887
3.46332	0.080004	0.001947	45.5144	8.45743	19.1186	24.3372	0	0.239537	2.21658	0.034225		0.967056	0.032944		4.79032	0.00042725	1.01408e-05	0.593834	0.0726255	0.147928	0.180865	0	0.000895334	0.00330232	0.000112425
3.48566	0	0.053073	45.346	8.27549	19.5131	24.2585	0	0.263017	2.14586	0.144987		0.870268	0.129732		4.78501	0	0.000276734	0.592292	0.071142	0.151148	0.18048	0	0.000984187	0.0032005	0.000476794
3.50801	0	0.003282	45.3625	8.44963	19.4704	24.2007	0	0.288636	2.15469	0.070183		0.932954	0.067046		4.78767	0	1.71036e-05	0.592179	0.0725987	0.150733	0.17995	0	0.00107945	0.00321188	0.000230671
3.53035	0.055819	0.067525	45.3562	8.42222	19.3557	24.1406	0	0.259628	2.15739	0.184949		0.840942	0.159058		4.78409	0.000298481	0.000352158	0.59254	0.0724172	0.149957	0.179637	0	0.000971692	0.00321831	0.000608327
3.5527	0	0.057229	45.5288	8.3696	19.2358	24.2113	0	0	2.23814	0.359116		0.738549	0.261451		4.78777	0	0.000298233	0.594336	0.0719095	0.148914	0.180025	0	0	0.00333622	0.00118028
3.57504	0	0	45.4542	8.57498	19.254	24.0073	0	0.142562	2.42075	0.14627		0.88237	0.11763		4.78405	0	0	0.593825	0.0737314	0.14917	0.178647	0	0.000533562	0.00361123	0.00048111
3.59738	0.016711	0.046372	45.3944	8.31184	19.3961	24.2605	0	0.139001	2.43502	0		1	0		4.78309	8.93775e-05	0.000241891	0.593163	0.0714831	0.150302	0.180568	0	0.000520339	0.00363323	0
3.61973	0	0.000394	45.5152	8.61555	19.3988	24.1173	0	0.128036	2.00984	0.214843		0.809164	0.190836		4.79671	0	2.04939e-06	0.593052	0.0738847	0.149896	0.178992	0	0.000477931	0.00299032	0.000704794
3.64207	0.042274	0.033374	44.949	8.49475	19.4323	24.166	0	0.332026	2.19361	0.356609		0.736013	0.263987		4.76843	0.000226794	0.000174624	0.589149	0.0732808	0.151045	0.180417	0	0.00124673	0.00328309	0.0011768
3.66442	0.029148	0.003071	45.407	8.41044	19.3242	24.2308	0	0.129587	2.36466	0.101088		0.913811	0.086189		4.78437	0.000155854	1.6015e-05	0.593169	0.0723118	0.149705	0.180298	0	0.000484969	0.00352731	0.000332475
3.68676	0.049867	0	45.0924	8.44801	19.3228	24.2486	0	0.11577	2.61818	0.104255		0.919241	0.0807591		4.7689	0.000267503	0	0.59097	0.0728704	0.15018	0.181016	0	0.000434665	0.00391814	0.000344003
3.7091	0.055996	0	45.317	8.69439	19.4528	23.8912	0	0.189688	2.39885	0		1	0		4.78344	0.000299468	0	0.592108	0.0747677	0.15073	0.177806	0	0.000710029	0.00357901	0
3.73145	0.012435	0	45.429	8.34519	19.4237	24.4693	0	0	2.25101	0.069413		0.936299	0.0637005		4.7911	6.63964e-05	0	0.592622	0.07165	0.150264	0.181817	0	0	0.00335306	0.000227976
3.75379	0.047349	0.084795	45.2436	8.50956	19.3669	23.7414	0	0.262174	2.2759	0.468277		0.687779	0.312221		4.77242	0.000253809	0.000443306	0.592514	0.0733472	0.150411	0.177099	0	0.000983621	0.00340342	0.00154401
3.77614	0.076904	0.065999	45.2664	8.39971	19.3203	24.0277	0	0.142662	2.62239	0.077984		0.938429	0.0615707		4.77226	0.000412248	0.000345053	0.592831	0.0724028	0.150054	0.17924	0	0.000535255	0.00392168	0.000257138
3.79848	0.083961	0.030996	45.3388	8.57254	19.1607	24.0736	0	0	2.51245	0.226972		0.83381	0.16619		4.77793	0.000449544	0.00016186	0.593076	0.0738048	0.148638	0.17937	0	0	0.00375282	0.00074751
3.82082	0.017024	0.01337	45.4519	8.44562	19.3729	23.924	0	0.150865	2.48342	0.140915		0.888738	0.111262		4.78131	9.10855e-05	6.97682e-05	0.594135	0.0726608	0.150178	0.178129	0	0.000564962	0.00370683	0.000463762
3.84317	0	0.085976	45.2223	8.47678	19.6188	23.7151	0	0.08341	2.58855	0.209058		0.848762	0.151238		4.77191	0	0.000449529	0.592299	0.0730725	0.152384	0.176921	0	0.00031297	0.00387136	0.000689381
3.86551	0.034947	0.044795	45.2814	8.32773	19.4279	24.0878	0	0.10961	2.68577	0		1	0		4.7734	0.000187291	0.000234139	0.592887	0.0717652	0.150854	0.179646	0	0.000411149	0.0040155	0
3.88786	0.059884	0.013194	45.4629	8.3414	19.1139	23.8528	0	0.00889	3.00082	0.146216		0.902932	0.0970676		4.7679	0.000321306	6.90433e-05	0.59595	0.0719659	0.148587	0.178099	0	3.3385e-05	0.00449172	0.000482561
3.9102	0.017209	0.020461	44.8641	8.34048	19.5227	23.9468	0	0.11278	3.04299	0.132446		0.912385	0.0876155		4.74997	9.26828e-05	0.000107475	0.590321	0.0722297	0.152338	0.179475	0	0.000425127	0.00457204	0.000438766
3.93254	0.02569	0	44.7561	8.59679	19.3294	24.115	0	0.194665	2.79642	0.185965		0.872052	0.127948		4.75284	0.000138276	0	0.588544	0.0744043	0.150738	0.180627	0	0.000733351	0.00419904	0.000615691
3.95489	0.02119	0.034337	45.1465	8.57115	19.4153	24.127	0	0.078107	2.46077	0.145691		0.884466	0.115534		4.77542	0.000113515	0.0001794	0.59087	0.0738317	0.150692	0.179862	0	0.000292857	0.00367755	0.000480071
3.97723	0.045533	0	44.9787	8.50314	19.3928	23.7967	0	0.168103	2.84834	0.26655		0.828866	0.171134		4.7556	0.000244938	0	0.591129	0.0735512	0.151145	0.17814	0	0.000632918	0.00427452	0.000881979
3.99958	0.052175	0.023203	44.8907	8.60009	19.1696	23.9066	0	0.250351	2.88895	0.218235		0.857143	0.142857		4.75147	0.000280911	0.00012184	0.590485	0.0744543	0.149535	0.179118	0	0.000943404	0.00433922	0.000722738
4.02192	0.028893	0.058223	45.2506	8.51352	19.1038	23.9545	0	0.146164	2.88553	0.058701		0.957045	0.0429552		4.76555	0.000155101	0.000304827	0.593461	0.0734872	0.148582	0.178947	0	0.000549167	0.00432129	0.000193828
4.04426	0.005919	0	44.9701	8.32252	19.624	23.7529	0	0.192122	2.90244	0.230045		0.851158	0.148842		4.75386	3.1852e-05	0	0.591231	0.0720151	0.153003	0.177877	0	0.000723616	0.00435729	0.000761467
4.06661	0	0	44.645	8.40075	19.4858	24.0393	0	0.189235	2.9881	0.251786		0.843235	0.156765		4.74258	0	0	0.588353	0.0728649	0.152287	0.180449	0	0.000714436	0.00449655	0.000835412
4.08895	0.187518	0	45.3846	8.42697	19.2486	23.6978	0	0.045682	2.8099	0.198879		0.864934	0.135066		4.76906	0.00100588	0	0.594779	0.0726865	0.149598	0.176898	0	0.00017151	0.00420491	0.000656206
4.1113	0.056606	0.048142	44.7438	8.5348	19.5139	23.8661	0	0.097802	2.89937	0.239488		0.845852	0.154148		4.74933	0.000304905	0.000252909	0.588817	0.0739223	0.152289	0.178894	0	0.000368716	0.00435684	0.000793479
4.13364	0.14024	0.025905	44.6277	8.29669	19.2074	24.1022	0	0.336573	2.9698	0.293522		0.820977	0.179023		4.73654	0.000757434	0.000136457	0.588876	0.0720541	0.150302	0.181152	0	0.00127232	0.00447471	0.000975133
4.15598	0.091577	0	44.6087	8.46098	19.3078	23.8679	0	0.252414	3.21319	0.197393		0.88064	0.11936		4.73432	0.000494838	0	0.588901	0.0735154	0.151159	0.179476	0	0.000954625	0.00484371	0.000656083
4.17833	0	0	44.4312	8.58714	19.5376	23.8847	0	0.278931	3.26426	0.016202		0.989168	0.0108322		4.73317	0	0	0.586699	0.0746297	0.152995	0.179645	0	0.00105517	0.0049219	5.38643e-05
4.20067	0	0	44.9927	8.45757	19.1242	24.0926	0	0.190741	2.91122	0.230984		0.851025	0.148975		4.7543	0	0	0.591474	0.073177	0.149093	0.180404	0	0.000718348	0.00437007	0.000764505
4.22302	0.057874	0.018503	44.9413	8.35503	19.3722	23.9169	0	0.154952	3.01456	0.168719		0.89009	0.10991		4.75086	0.000311634	9.71722e-05	0.591226	0.072342	0.151135	0.179217	0	0.000583985	0.00452847	0.000558825
4.24536	0.066075	0.018657	44.6783	8.68875	19.1934	23.7845	0	0.178609	3.21957	0.172106		0.894502	0.105498		4.73897	0.000356687	9.82269e-05	0.589241	0.0754204	0.150116	0.178673	0	0.000674833	0.00484858	0.000571474
4.2677	0	0	44.5539	8.56779	19.3869	23.7661	0	0.063806	3.50226	0.159308		0.908795	0.0912051		4.73033	0	0	0.588672	0.0745062	0.151906	0.17886	0	0.000241516	0.00528393	0.000529944
4.29005	0.060397	0	44.4409	8.51281	19.3364	24.0106	0	0.201722	3.20735	0.229854		0.863473	0.136527		4.73086	0.000326595	0	0.587114	0.0740198	0.151493	0.18068	0	0.000763466	0.00483845	0.000764533
4.31239	0	0	44.3611	8.58399	19.2713	24.1073	0	0.200539	3.36913	0.10669		0.934696	0.0653041		4.72748	0	0	0.586479	0.074692	0.151091	0.181537	0	0.000759531	0.00508614	0.000355122
4.33474	0.052779	0.064796	44.9371	8.52162	19.0471	23.7925	0	0.255749	3.32838	0		1	0		4.74339	0.000284647	0.000340825	0.592102	0.0739007	0.148832	0.178566	0	0.000965388	0.00500777	0
4.35708	0	0	45.1177	8.50602	19.2328	23.646	0	0.153086	3.32539	0.018995		0.987554	0.0124458		4.75118	0	0	0.593507	0.0736445	0.150037	0.177176	0	0.000576914	0.00499506	6.29104e-05
4.37942	0.079017	0.043954	44.8713	8.38278	19.188	23.8042	0	0.182732	3.379	0.06908		0.956841	0.0431587		4.73949	0.000426504	0.000231387	0.59172	0.0727564	0.150057	0.178801	0	0.000690334	0.00508811	0.000229353
4.40177	0	0	45.0189	8.42623	19.2592	23.6855	0	0.209856	3.1672	0.233061		0.860324	0.139676		4.74736	0	0	0.592684	0.0730123	0.150364	0.177615	0	0.000791491	0.00476128	0.000772506
4.42411	0	0	44.6233	8.51448	19.1981	24.1595	0	0	3.18982	0.314756		0.821215	0.178785		4.73856	0	0	0.588565	0.0739139	0.150166	0.181506	0	0	0.00480417	0.00104523
4.44646	0.072766	0	44.9298	8.34985	19.2146	23.9662	0	0.150223	2.96432	0.352221		0.792297	0.207703		4.74821	0.000392042	0	0.591405	0.0723376	0.149989	0.179688	0	0.000566479	0.00445549	0.00116727
4.4688	0.031369	0.128314	44.877	8.41625	19.3189	23.8939	0	0.13015	3.17134	0.032814		0.977681	0.0223191		4.74717	0.000169044	0.000674391	0.59084	0.0729288	0.150836	0.179184	0	0.000490893	0.0047677	0.00010877
4.49114	0.118994	0.026898	45.1337	8.42032	19.3646	23.7524	0	0.154794	3.02829	0		1	0		4.75865	0.000639699	0.000141029	0.592785	0.0727881	0.150828	0.177694	0	0.000582435	0.00454165	0
4.51349	0	0	44.9063	8.44718	19.317	23.822	0	0.263342	3.09047	0.153727		0.901107	0.0988933		4.74734	0	0	0.591203	0.0731941	0.150816	0.178639	0	0.000993222	0.00464593	0.000509546
4.53583	0	0	44.5387	8.50988	19.3315	23.8596	0	0.125728	3.40212	0.23242		0.869016	0.130984		4.72983	0	0	0.588535	0.0740105	0.151488	0.179584	0	0.000475952	0.00513338	0.000773237
4.55818	0	0.05786	44.6962	8.46546	19.35	23.7198	0	0.227156	3.48355	0		1	0		4.73373	0	0.000304963	0.590129	0.0735634	0.151508	0.178384	0	0.000859206	0.00525191	0
4.58052	0	0	44.8087	8.62575	19.1218	23.7282	0	0.26834	3.09595	0.351214		0.799815	0.200185		4.74125	0	0	0.590675	0.0748374	0.149484	0.178164	0	0.00101337	0.00466016	0.00116564
4.60286	0.022453	0.050742	45.2077	8.53245	18.9969	23.6382	0	0.284025	3.09083	0.176679		0.888007	0.111993		4.75386	0.000120827	0.000266314	0.594356	0.0738317	0.148113	0.177018	0	0.00106976	0.00464012	0.000584821
4.62521	0	0	44.5813	8.50657	19.4702	23.5821	0	0.242873	3.37974	0.237191		0.865922	0.134078		4.72963	0	0	0.589123	0.0739848	0.152581	0.177502	0	0.000919452	0.00509984	0.000789143
4.64755	0.031039	0	45.2066	8.55047	19.2174	23.7094	0	0.100023	3.18517	0		1	0		4.75878	0.000166858	0	0.593725	0.073911	0.149677	0.177367	0	0.00037634	0.00477679	0
4.6699	0.07836	0	45.1699	8.54871	19.4205	23.4831	0	0.136192	3.11997	0.043283		0.970301	0.0296987		4.75797	0.000421315	0	0.593345	0.0739084	0.151285	0.175704	0	0.000512515	0.00467982	0.000143146
4.69224	0	0.040351	44.8121	8.4408	19.2908	23.6985	0	0.192823	3.31032	0.214283		0.87503	0.12497		4.73809	0	0.000212482	0.591114	0.0732816	0.150905	0.17806	0	0.000728672	0.00498616	0.000711653
4.71458	0.064345	0	44.8666	8.52553	19.1209	23.7334	0	0.071849	3.16091	0.456499		0.75836	0.24164		4.74115	0.000347189	0	0.591452	0.0739695	0.14948	0.178207	0	0.00027134	0.00475804	0.0015151
4.73693	0.00188	0	44.2891	8.446	19.4755	23.456	0	0.198745	3.7437	0.389101		0.813463	0.186537		4.70882	1.02136e-05	0	0.587847	0.0737825	0.153297	0.177333	0	0.00075572	0.00567399	0.00130027
4.75927	0	0.013387	44.8915	8.46993	19.3687	23.5521	0	0.085833	3.55343	0.06517		0.96111	0.0388899		4.73873	0	7.04845e-05	0.592082	0.0735247	0.151494	0.176936	0	0.000324317	0.00535163	0.000216407
4.78162	0.036648	0.067964	44.8829	8.53251	19.3364	23.585	0	0.184345	3.26956	0.104666		0.934031	0.0659692		4.7434	0.000197649	0.000357488	0.591386	0.0739949	0.151093	0.177009	0	0.000695855	0.00491926	0.000347216
4.80396	0.043951	0.031624	44.9632	8.51187	19.3052	23.7262	0	0.150844	3.0425	0.224624		0.859928	0.140072		4.75039	0.000236687	0.000166096	0.591573	0.0737074	0.150627	0.177806	0	0.000568559	0.0045709	0.000744066
4.8263	0	0.05299	45.1773	8.46622	19.2882	23.5578	0	0.066754	3.3633	0.02751		0.982274	0.0177265		4.75235	0	0.0002782	0.594143	0.0732818	0.150432	0.176471	0	0.000251504	0.00505076	9.10891e-05
4.84865	0	0	45.3241	8.49494	19.4966	23.5072	0	0	3.17707	0		1	0		4.76436	0	0	0.594573	0.0733451	0.151675	0.175649	0	0	0.00475907	0
4.87099	0	0.076054	44.9172	8.52118	19.3545	23.1357	0	0.356711	3.60726	0.031333		0.981196	0.0188037		4.73336	0	0.000400889	0.593093	0.0740534	0.151555	0.174005	0	0.00134935	0.00543886	0.000104164
4.89334	0.040384	0	45.0774	8.45943	19.2659	23.6531	0	0.166056	3.28624	0.0515		0.96658	0.0334203		4.74972	0.000217508	0	0.593159	0.0732636	0.150342	0.177283	0	0.000625985	0.00493777	0.000170618
4.91568	0	0.061637	44.9626	8.5037	19.4085	23.3982	0	0.168111	3.31578	0.181414		0.89229	0.10771		4.74337	0	0.00032421	0.59244	0.0737456	0.151657	0.175608	0	0.000634579	0.00498882	0.000601822
4.93802	0	0	45.0588	8.45272	19.4899	23.6339	0	0.145012	3.0576	0.162095		0.895284	0.104716		4.75459	0	0	0.592305	0.0731304	0.151934	0.176958	0	0.000546094	0.00458952	0.000536464
4.96037	0	0.092226	44.9832	8.48982	19.2985	23.5001	0	0.289992	3.29095	0.055168		0.964334	0.0356663		4.74442	0	0.000485001	0.59258	0.0736089	0.150765	0.176334	0	0.00109441	0.00495038	0.000182974
4.98271	0.023046	0.029441	45.0379	8.55873	19.6893	23.1628	0	0.250436	3.07491	0.173406		0.889346	0.110654		4.75178	0.000124072	0.000154585	0.592382	0.0740914	0.153579	0.173533	0	0.000943663	0.00461823	0.000574238
5.00506	0	0.103277	45.1355	8.53748	19.5432	23.0798	0	0.158463	3.18716	0.255103		0.849911	0.150089		4.75033	0	0.00054244	0.593847	0.07393	0.152486	0.172964	0	0.000597284	0.00478828	0.000845038
5.0274	0	0.028985	45.1718	8.37623	19.6946	23.3355	0	0.167149	3.17243	0.053305		0.964254	0.0357464		4.7557	0	0.000152066	0.593653	0.0724517	0.153494	0.174683	0	0.000629312	0.00476076	0.000176375
5.04974	0	0.002113	45.1102	8.6391	19.4139	23.3545	0	0.100306	3.21783	0.162055		0.899999	0.100001		4.75311	0	1.10916e-05	0.593167	0.0747663	0.151389	0.174921	0	0.000377856	0.00483154	0.0005365
5.07209	0	0.057757	45.0395	8.54948	19.579	23.5703	0	0.079849	2.97748	0.146604		0.902012	0.0979881		4.75787	0	0.000302876	0.591645	0.0739166	0.152523	0.176361	0	0.000300493	0.00446619	0.000484862
5.09443	0	0.091109	45.0937	8.68928	19.5389	23.4067	0	0.069158	3.07022	0.040855		0.971478	0.0285215		4.75934	0	0.000477625	0.592175	0.0751021	0.152164	0.175082	0	0.000260179	0.00460387	0.000135078
5.11678	0	0.028555	45.3117	8.61086	19.4905	23.4392	0	0.178037	2.94108	0		1	0		4.76792	0	0.000149426	0.593966	0.0742903	0.151514	0.17501	0	0.000668587	0.00440228	0
5.13912	0.024878	0.0196	45.1946	8.39966	19.4816	23.5724	0	0.073732	3.13578	0.097646		0.935714	0.0642861		4.7578	0.000133765	0.000102783	0.593691	0.0726224	0.151767	0.176379	0	0.000277477	0.00470369	0.000322948
5.16146	0	0	44.8959	8.48804	19.3386	23.792	0	0.134269	3.05928	0.291818		0.826136	0.173864		4.74775	0	0	0.591016	0.0735418	0.150972	0.178399	0	0.000506366	0.00459866	0.000967183
5.18381	0.03734	0	45.6123	8.28446	19.1322	23.4581	0	0.020755	3.25562	0.19917		0.881076	0.118924		4.76348	0.000200532	0	0.598463	0.071541	0.148867	0.175314	0	7.80145e-05	0.00487763	0.000657937
5.20615	0	0	45.4327	8.4493	19.1655	23.7465	0	0.145346	2.91294	0.147662		0.899409	0.100591		4.76856	0	0	0.595473	0.0728868	0.148967	0.177281	0	0.000545749	0.00435958	0.000487266
5.2285	0	0	45.3972	8.29384	19.3361	23.6085	0	0.108164	3.13699	0.119169		0.922668	0.0773322		4.76184	0	0	0.595847	0.0716467	0.150506	0.176499	0	0.00040671	0.00470152	0.000393798
5.25084	0.001881	0	45.2127	8.27587	19.2041	23.6549	0	0.25772	3.14942	0.243413		0.854321	0.145679		4.75109	1.01281e-05	0	0.594767	0.0716531	0.149816	0.177246	0	0.000971251	0.00473083	0.000806185
5.27318	0	0	45.3075	8.33887	19.4034	23.7673	0	0.011306	3.0568	0.114783		0.923492	0.0765083		4.76386	0	0	0.594418	0.0720051	0.150965	0.177611	0	4.24939e-05	0.00457939	0.000379143
5.29553	0.009028	0.050535	45.2385	8.39519	19.1076	23.7278	0	0.124436	3.07757	0.269332		0.838164	0.161836		4.75559	4.85648e-05	0.000265131	0.594544	0.0726175	0.148922	0.177624	0	0.00046851	0.00461853	0.000891186
5.31787	0	0	45.0704	8.49545	19.2848	23.802	0	0.294781	2.88779	0.164803		0.888169	0.111831		4.75697	0	0	0.592162	0.0734634	0.15026	0.178127	0	0.00110955	0.00433246	0.000545154
5.34022	0.036681	0	45.3912	8.19731	19.3515	23.8056	0	0.199962	3.00131	0.016538		0.987989	0.0120112		4.76507	0.000196927	0	0.595363	0.0707647	0.150523	0.177851	0	0.000751371	0.00449512	5.46132e-05
5.36256	0	0	45.389	8.4473	19.2742	23.7296	0	0.143858	2.75872	0.257277		0.829354	0.170646		4.76977	0	0	0.594749	0.072851	0.149774	0.177109	0	0.000540025	0.00412772	0.000848766
5.3849	0	0	45.5339	8.28787	19.0458	23.8108	0	0.197181	2.91027	0.214213		0.860291	0.139709		4.76805	0	0	0.596862	0.0715019	0.148053	0.17778	0	0.00074046	0.00435604	0.000706952
5.40725	0.003287	0.013983	45.2769	8.32687	19.235	23.8176	0	0.121646	2.83422	0.370471		0.77616	0.22384		4.76184	1.76587e-05	7.32652e-05	0.594268	0.0719319	0.149718	0.178062	0	0.000457404	0.00424774	0.00122423
5.42959	0.029941	0.004362	45.3958	8.37563	19.2157	23.7664	0	0.080845	3.03529	0.096068		0.934728	0.0652722		4.76557	0.000160726	2.28372e-05	0.595362	0.0722966	0.149451	0.177541	0	0.000303749	0.00454554	0.000317211
5.45194	0.081482	0	45.6355	8.21307	18.9699	23.7026	0	0.174404	2.87943	0.3436		0.791593	0.208407		4.76815	0.000437166	0	0.598181	0.0708551	0.147459	0.176968	0	0.000654913	0.00430979	0.00113393
5.47428	0.04497	0.067876	45.1107	8.33801	18.9741	23.9739	0	0.203222	2.97474	0.312525		0.811825	0.188175		4.75177	0.000242104	0.000356396	0.593341	0.0721809	0.148001	0.17961	0	0.000765759	0.0044678	0.00103494
5.49662	0	0	45.4644	8.43	18.9323	23.913	0	0.170516	2.82193	0.267825		0.826859	0.173141		4.76872	0	0	0.595868	0.0727178	0.14715	0.178517	0	0.000640236	0.00422323	0.000883759
5.51897	0	0.05164	45.782	8.32468	19.0239	23.805	0	0.244444	2.76828	0		1	0		4.7818	0	0.000269443	0.598388	0.0716128	0.147457	0.177225	0	0.000915302	0.0041316	0
5.54131	0.038937	0.007699	46.0244	8.42099	18.874	23.9312	0	0.281286	2.37977	0.041788		0.962703	0.037297		4.79829	0.000207592	4.00332e-05	0.59949	0.0721924	0.145792	0.177552	0	0.00104964	0.00353955	0.000137041
5.56366	0.032739	0.077272	46.2488	8.33099	18.7282	23.5935	0	0.26407	2.43917	0.285294		0.794877	0.205123		4.79671	0.000174605	0.00040193	0.60261	0.0714444	0.144714	0.175104	0	0.000985717	0.0036291	0.000935908
5.586	0.086453	0.042933	45.7898	8.29479	19.1637	23.464	0	0.092721	2.86623	0.199327		0.866977	0.133023		4.77722	0.000462956	0.000224227	0.599065	0.0714242	0.148684	0.174854	0	0.00034752	0.00428189	0.000656562
5.60834	0	0	45.911	8.19359	19.0747	23.5034	0	0.391086	2.69383	0.23237		0.840114	0.159886		4.78008	0	0	0.600291	0.0705105	0.147905	0.175042	0	0.00146492	0.00402194	0.000764943
5.63069	0	0.056728	45.9683	8.22636	18.8829	23.8258	0	0.079592	2.82941	0.130856		0.90741	0.0925904		4.78459	0	0.000295818	0.600474	0.0707259	0.146279	0.177277	0	0.000297853	0.00422037	0.000430362
5.65303	0.003968	0.04433	45.889	8.30206	19.0245	23.7625	0	0.200018	2.66302	0.110584		0.916071	0.083929		4.78618	2.12088e-05	0.00023109	0.599239	0.0713529	0.147327	0.176746	0	0.000748267	0.00397086	0.00036357
5.67538	0	0.032889	45.9381	8.262	19.1539	23.9858	0	0.138064	2.48918	0		1	0		4.79587	0	0.000171102	0.598667	0.0708652	0.14803	0.178048	0	0.000515454	0.00370416	0
5.69772	0	0	45.6568	8.27132	19.1177	23.8164	0	0.167305	2.83365	0.136845		0.903711	0.0962891		4.77561	0	0	0.597525	0.0712461	0.148376	0.17754	0	0.000627273	0.00423464	0.000450904
5.72006	0	0.051704	46.2746	8.18703	19.0648	23.7591	0	0.210676	2.3934	0.05875		0.948625	0.0513751		4.80445	0	0.000268505	0.601976	0.0700967	0.147077	0.176049	0	0.000785142	0.00355525	0.000192419
5.74241	0.006873	0	46.0165	8.13617	19.1024	23.6858	0	0.231333	2.60595	0.214948		0.846036	0.153964		4.78825	3.67201e-05	0	0.600644	0.069897	0.147867	0.1761	0	0.000865044	0.00388409	0.000706385
5.76475	0	0	45.4077	8.49954	19.2439	23.553	0	0.228898	2.70437	0.362572		0.771726	0.228274		4.76847	0	0	0.595156	0.0733216	0.14958	0.17584	0	0.000859489	0.0040475	0.00119647
5.7871	0	0.133904	46.1852	8.0391	18.9	23.775	0	0.012539	2.71922	0.23506		0.839827	0.160173		4.79084	0	0.000697355	0.602519	0.0690257	0.14622	0.176668	0	4.68628e-05	0.00405073	0.000772061
5.80944	0	0.017072	45.9614	8.20228	19.0014	23.7543	0	0.252053	2.688	0.12359		0.907901	0.0920994		4.78598	0	8.89991e-05	0.600208	0.0704983	0.147154	0.176693	0	0.00094297	0.00400828	0.000406347
5.83178	0	0.026503	46.4484	8.29823	18.7234	23.7003	0	0.227889	2.44507	0.130193		0.894871	0.105129		4.80632	0	0.00013758	0.604002	0.0710213	0.144388	0.175546	0	0.000848961	0.00363061	0.000426245
5.85413	0.035406	0.021843	46.3996	8.13357	18.7024	23.82	0	0.315691	2.43178	0.139747		0.887477	0.112523		4.80239	0.000188605	0.000113482	0.60386	0.0696689	0.144344	0.176576	0	0.00117701	0.00361381	0.000457899
5.87647	0.080528	0	46.3492	8.13002	18.7809	23.8227	0	0.299533	2.48746	0.049521		0.957925	0.0420754		4.80141	0.000429055	0	0.603329	0.0696527	0.14498	0.176633	0	0.001117	0.00369733	0.000162295
5.89882	0	0	46.085	8.27191	18.7646	23.9196	0	0	2.61711	0.341798		0.77631	0.22369		4.79167	0	0	0.601108	0.0710123	0.145148	0.177711	0	0	0.00389793	0.00112245
5.92116	0	0.038889	46.304	8.16113	18.9728	23.5111	0	0.126357	2.71133	0.174452		0.875689	0.124311		4.79524	0	0.000202343	0.603514	0.0700092	0.146649	0.174546	0	0.000471808	0.00403526	0.000572466
5.9435	0	0	46.1873	8.30039	18.8502	23.6274	0	0.255332	2.62683	0.152524		0.886441	0.113559		4.79367	0	0	0.602191	0.0712271	0.145749	0.175467	0	0.000953705	0.00391078	0.000500673
5.96585	0	0	46.3578	8.25551	18.5502	23.7696	0	0.356761	2.65009	0.06006		0.952379	0.047621		4.79695	0	0	0.604001	0.0707936	0.143331	0.176403	0	0.00133165	0.00394272	0.000197017
5.98819	0.079544	0	46.2891	8.2921	18.7238	23.5857	0	0.188602	2.56515	0.275989		0.80816	0.19184		4.79586	0.000424302	0	0.603242	0.0711234	0.144705	0.175078	0	0.000704136	0.00381722	0.000905544
6.01054	0.012012	0.04655	46.3169	8.28143	18.6974	23.5741	0	0.217522	2.70263	0.151391		0.890006	0.109994		4.79475	6.40891e-05	0.000242229	0.603746	0.0710485	0.144535	0.175032	0	0.000812296	0.00402273	0.000496843
6.03288	0	0	46.0936	8.19997	19.1151	23.512	0	0	2.80121	0.278159		0.820287	0.179713		4.78804	0	0	0.601676	0.0704482	0.147971	0.174815	0	0	0.0041753	0.000914155
6.05522	0	0.018547	46.2165	8.17105	18.9073	23.567	0	0.210062	2.9095	0		1	0		4.78941	0	9.66193e-05	0.603108	0.0701796	0.14632	0.175175	0	0.000785312	0.00433547	0
6.07757	0.017072	0.037109	46.7541	8.26584	18.6186	23.7413	0	0.09742	2.25338	0.215174		0.825983	0.174017		4.82	9.06091e-05	0.00019209	0.606251	0.0705432	0.143172	0.17535	0	0.000361891	0.00333647	0.000702469
6.09991	0.091823	0	46.6142	8.11904	18.6683	23.7158	0	0.16466	2.56259	0.063617		0.948072	0.0519278		4.80816	0.000488547	0	0.605925	0.069461	0.143907	0.175593	0	0.000613177	0.00380365	0.000208199
6.12226	0.077147	0.124729	46.2123	8.07352	18.8441	23.4925	0	0.039484	2.74314	0.393079		0.759791	0.240209		4.78671	0.000412303	0.000650134	0.603394	0.0693811	0.145914	0.174719	0	0.000147693	0.00408989	0.00129219
6.1446	0.095349	0.054803	46.5039	8.0305	18.6932	23.737	0	0.103128	2.77818	0.003953		0.996871	0.00312946		4.80026	0.000508143	0.000284847	0.605486	0.0688166	0.144337	0.176039	0	0.00038467	0.00413043	1.29583e-05
6.16694	0.01393	0	46.753	8.07734	18.7042	23.7133	0	0.063301	2.64629	0.028665		0.976659	0.0233412		4.8126	7.40466e-05	0	0.607168	0.0690404	0.144051	0.175412	0	0.000235509	0.00392425	9.37252e-05
6.18929	0	0.00588	46.1215	8.33313	18.6132	23.5543	0	0.258396	2.90619	0.207382		0.863977	0.136023		4.78258	0	3.06752e-05	0.602728	0.0716739	0.14425	0.17533	0	0.000967388	0.00433673	0.000682329
6.21163	0.043762	0.023076	46.7652	8.0481	18.699	23.4374	0	0.067933	2.79347	0.122143		0.912018	0.0879816		4.80609	0.000232938	0.000119796	0.60815	0.0688837	0.144206	0.173606	0	0.000253085	0.00414813	0.000399909
6.23398	0.012867	0	46.6222	8.07336	18.6564	23.7433	0	0.080966	2.59254	0.218441		0.843243	0.156757		4.80645	6.84837e-05	0	0.606245	0.0690947	0.143867	0.175859	0	0.000301616	0.00384947	0.000715145
6.25632	0.104982	0	46.5396	8.17113	18.5765	23.6757	0	0.096169	2.56707	0.268836		0.812312	0.187688		4.80319	0.000559139	0	0.605582	0.069979	0.143349	0.175477	0	0.000358494	0.00381424	0.000880729
6.27866	0.022268	0.038962	46.1924	8.05372	18.9396	23.3697	0	0.25268	2.99986	0.130914		0.912173	0.0878266		4.78179	0.000119131	0.000203293	0.603753	0.0692821	0.146804	0.173984	0	0.000946143	0.00447724	0.000430804
6.30101	0.03653	0	46.3503	8.13779	18.575	23.581	0	0.120555	2.91084	0.288047		0.820797	0.179203		4.788	0.000195178	0	0.605033	0.0699146	0.143791	0.17533	0	0.000450825	0.00433874	0.00094666
6.32335	0.031247	0.031712	46.7013	8.15873	18.536	23.4313	0	0.154756	2.7828	0.172152		0.879904	0.120096		4.80255	0.000166445	0.000164749	0.607767	0.069882	0.143055	0.173689	0	0.000576969	0.00413532	0.000564059
6.3457	0	0.021989	46.6541	7.99631	18.5083	23.2039	0	0.309295	2.89532	0.410802		0.761591	0.238409		4.79008	0	0.000114534	0.608733	0.0686691	0.143213	0.172451	0	0.00115613	0.00431374	0.0013495
6.36804	0.032865	0	46.6079	7.84269	18.7539	23.3366	0	0.273696	2.87666	0.275691		0.82546	0.17454		4.7921	0.000175446	0	0.607874	0.0673216	0.145052	0.173365	0	0.00102263	0.00428413	0.000905277
6.39038	0	0.084094	46.6721	8.02099	18.3994	23.4352	0.117704	0.254206	2.87571	0.140578		0.902646	0.0973539		4.79319	0	0.000437736	0.608573	0.0688364	0.142278	0.174058	0.000124671	0.000949594	0.00428175	0.000461506
6.41273	0	0.044517	46.5265	8.34348	18.3487	23.2683	0	0.390006	2.77298	0.305531		0.804445	0.195555		4.79224	0	0.000231771	0.606794	0.0716182	0.141913	0.172852	0	0.00145717	0.0041296	0.00100323
6.43507	0.016309	0	46.4734	8.21016	18.689	22.9954	0	0.091157	3.16855	0.35606		0.801328	0.198672		4.78391	8.72125e-05	0	0.607157	0.0705966	0.144798	0.171122	0	0.00034118	0.00472691	0.00117118
6.45742	0	0	46.3192	8.23697	18.6404	23.0932	0	0.170158	3.26497	0.274998		0.843292	0.156708		4.77747	0	0	0.605959	0.0709225	0.144616	0.172082	0	0.000637721	0.00487732	0.000905766
6.47976	0	0.049687	46.6063	8.29065	18.4002	22.9866	0	0.16533	3.13877	0.3625		0.796935	0.203065		4.78655	0	0.000258996	0.608558	0.0712494	0.142482	0.170962	0	0.000618452	0.00467991	0.00119171
6.5021	0.083378	0	46.328	8.0107	18.9545	22.9133	0	0.247884	3.24904	0.213114		0.873578	0.126422		4.77639	0.000446567	0	0.606212	0.06899	0.147086	0.17078	0	0.000929235	0.00485463	0.000702096
6.52445	0	0.071922	46.7533	8.30385	18.8324	22.7407	0	0.187745	3.07796	0.032194		0.977444	0.0225563		4.79887	0	0.000373934	0.60891	0.0711796	0.145454	0.168699	0	0.000700497	0.00457745	0.000105565
6.54679	0	0.028163	46.6439	8.29798	18.7138	22.6359	0	0.244809	3.17004	0.26536		0.844105	0.155895		4.78792	0	0.000146759	0.608875	0.0712919	0.144868	0.168306	0	0.000915497	0.00472517	0.000872113
6.56914	0.012647	0.02328	46.965	8.16767	18.7843	22.757	0	0.380343	2.80708	0.102706		0.925305	0.0746948		4.80703	6.73046e-05	0.000120831	0.610629	0.0698934	0.144836	0.168533	0	0.00141669	0.00416752	0.000336204
6.59148	0	0.101853	46.6086	8.27421	18.617	22.9083	0	0.165924	3.23162	0.092481		0.940611	0.0593891		4.78899	0	0.000530643	0.608277	0.0710718	0.144087	0.170293	0	0.000620357	0.00481589	0.000303874
6.61382	0	0.060158	46.5273	8.07445	18.5831	22.6064	0	0.28648	3.35956	0.502581		0.751848	0.248152		4.77217	0	0.000314521	0.609357	0.0696004	0.144331	0.168641	0	0.00107487	0.00502418	0.0016572
6.63617	0.011209	0.01703	46.543	8.19656	18.7074	22.5258	0	0.190717	3.47154	0.336668		0.823747	0.176253		4.7756	6.00444e-05	8.89731e-05	0.609125	0.0706022	0.145192	0.167919	0	0.000715052	0.00518793	0.00110932
6.65851	0.117179	0	46.5906	8.19228	18.77	22.3851	0	0.202748	3.56889	0.173172		0.903297	0.0967028		4.77633	0.000627609	0	0.609654	0.0705545	0.145656	0.166845	0	0.000760044	0.0053326	0.000570515
6.68086	0.006892	0.005456	46.5375	8.12777	18.548	22.57	0	0.200611	3.73901	0.26477		0.864876	0.135124		4.76865	3.6973e-05	2.85464e-05	0.609941	0.0701118	0.144165	0.168494	0	0.000753245	0.00559578	0.000873691
6.7032	0	0.024949	46.5075	8.25706	18.5006	22.3697	0.007309	0.242409	3.69394	0.396504		0.808524	0.191476		4.76605	0	0.000130607	0.60988	0.0712659	0.143875	0.167089	7.78572e-06	0.000910682	0.00553135	0.0013091
6.72554	0	0.067825	46.7207	7.91174	18.5376	22.602	0	0.235815	3.61114	0.313154		0.839399	0.160601		4.77383	0	0.000354483	0.611678	0.0681743	0.143928	0.16855	0	0.000884467	0.00539855	0.00103223
6.74789	0	0.00452	46.1833	8.13491	18.4038	22.5378	0	0.210184	4.26625	0.259238		0.881783	0.118217		4.74396	0	2.37722e-05	0.608448	0.0705386	0.143789	0.169129	0	0.000793296	0.00641808	0.000859888
6.77023	0.039522	0.082626	46.3719	8.11868	18.6202	22.4151	0	0.237185	3.88009	0.234626		0.882291	0.117709		4.75904	0.000212449	0.000433182	0.608998	0.0701748	0.145019	0.167676	0	0.00089237	0.00581866	0.000775785
6.79258	0.018694	0.049821	46.8612	8.23981	18.5995	21.9985	0	0.108886	3.89426	0.229407		0.884979	0.115021		4.77537	0.000100145	0.000260302	0.613319	0.0709783	0.144362	0.163997	0	0.000408265	0.00581994	0.000755935
6.81492	0.001554	0.122039	46.2158	8.03923	18.4922	22.3597	0	0.192957	4.18117	0.395296		0.827412	0.172588		4.74319	8.38136e-06	0.000641948	0.608976	0.0697202	0.144503	0.16782	0	0.000728394	0.0062911	0.0013114
6.83726	0.104042	0	46.6617	7.91334	18.3838	22.0129	0	0.187352	4.36325	0.373569		0.841116	0.158884		4.74995	0.000560343	0	0.613976	0.0685307	0.143451	0.164982	0	0.000706229	0.00655573	0.00123756
6.85961	0	0	46.5309	7.88538	18.4333	22.0308	0	0.253504	4.74511	0.120982		0.946744	0.0532564		4.74037	0	0	0.613492	0.0684267	0.144128	0.16545	0	0.000957523	0.00714387	0.000401599
6.88195	0	0	46.4556	8.04483	18.498	22.1275	0	0.233129	4.35801	0.282927		0.87471	0.12529		4.74749	0	0	0.611582	0.0697057	0.144417	0.165927	0	0.000879244	0.00655125	0.000937767
6.9043	0	0.013336	46.2893	8.06213	18.4063	22.2108	0	0.141711	4.69607	0.180402		0.921866	0.0781338		4.73686	0	7.02437e-05	0.610759	0.0700123	0.144023	0.166925	0	0.000535661	0.00707528	0.000599287
6.92664	0	0.05831	46.5354	8.09621	18.3431	21.9441	0	0.178143	4.54249	0.302297		0.871972	0.128028		4.7444	0	0.000306643	0.61303	0.0701964	0.143301	0.164659	0	0.000672301	0.00683302	0.00100262
6.94898	0.080256	0	46.3444	7.93004	18.5414	21.7816	0	0.272715	4.78567	0.263932		0.891521	0.108479		4.73062	0.000434004	0	0.612292	0.068956	0.145272	0.163916	0	0.00103221	0.00721979	0.000877927
6.97133	0	0.040926	45.8115	8.11682	18.1201	22.0244	0	0.134281	5.32157	0.430314		0.848604	0.151396		4.70096	0	0.000217212	0.609071	0.0710255	0.142867	0.166788	0	0.000511451	0.00807891	0.0014404
6.99367	0	0	45.8244	7.79796	18.2818	22.0971	0	0.394487	5.10356	0.500723		0.822054	0.177946		4.70042	0	0	0.609313	0.0682432	0.144158	0.167358	0	0.0015027	0.00774883	0.00167627
7.01602	0	0.026384	45.9909	7.90176	18.3214	21.7668	0	0.28376	5.35976	0.349212		0.874317	0.125683		4.70293	0	0.000139973	0.611201	0.0691147	0.144394	0.164768	0	0.00108034	0.00813348	0.00116844
7.03836	0	0	45.6156	8.04471	18.2135	21.8216	0	0.320388	5.58621	0.398004		0.86416	0.13584		4.68568	0	0	0.608444	0.070624	0.144072	0.165792	0	0.00122428	0.00850833	0.00133659
7.0607	0	0	45.9365	7.959	18.2463	21.838	0	0.296707	5.29304	0.430497		0.847857	0.152143		4.70201	0	0	0.610597	0.069629	0.14383	0.16534	0	0.00112985	0.00803381	0.00144069
7.08305	0	0	45.9574	7.95233	18.2037	21.5817	0.023887	0.135511	5.75135	0.394155		0.868656	0.131344		4.69227	0	0	0.612142	0.069715	0.143792	0.163738	2.58451e-05	0.000517093	0.00874756	0.00132181
7.10539	0.029925	0	45.5172	7.86916	18.2524	21.1657	0.07597	0.316827	6.13097	0.641854		0.812362	0.187638		4.65922	0.000164307	0	0.61058	0.0694753	0.145199	0.161722	8.27807e-05	0.00121755	0.00939109	0.00216774
7.12774	0.004677	0	46.2047	7.94137	18.3116	21.2591	0	0.09916	5.97219	0.207139		0.928916	0.0710836		4.69778	2.54689e-05	0	0.614716	0.0695374	0.144475	0.161102	0	0.000377938	0.00907279	0.000693832
7.15008	0	0	46.0069	7.76888	18.256	21.0324	0	0.284675	6.15961	0.491566		0.850287	0.149713		4.6772	0	0	0.614776	0.0683263	0.14467	0.160085	0	0.00108978	0.00939869	0.00165379
7.17242	0.149918	0	45.6327	7.7559	17.9728	21.2542	0.123898	0.295329	6.36413	0.45109		0.864766	0.135234		4.65616	0.000823684	0	0.612532	0.0685204	0.143069	0.162505	0.000135094	0.00113568	0.00975464	0.00152447
7.19477	0	0.110297	46.2731	7.64014	18.0779	21.264	0	0.170314	6.28057	0.183649		0.939396	0.0606041		4.68691	0	0.000587151	0.617052	0.0670548	0.142962	0.161513	0	0.00065064	0.00956341	0.000616576
7.21711	0	0	45.5196	7.68698	17.9355	20.9244	0.202835	0.27634	7.27425	0.179991		0.948234	0.0517658		4.63159	0	0	0.614256	0.0682717	0.14353	0.160832	0.000222338	0.00106829	0.0112088	0.000611513
7.23946	0	0	45.9118	7.73725	18.0307	20.7662	0	0	7.21091	0.343145		0.904985	0.0950152		4.65219	0	0	0.616803	0.0684138	0.143652	0.158909	0	0	0.011062	0.00116066
7.2618	0.015779	0.149563	45.505	7.73524	17.6736	21.1363	0.085146	0.359335	7.02583	0.314168		0.910202	0.0897979		4.63586	8.70731e-05	0.000804946	0.613493	0.0686371	0.141304	0.162311	9.32469e-05	0.00138786	0.010816	0.00106639
7.28414	0	0	46.1573	7.5787	17.6409	21.2478	0	0.252537	6.86208	0.260774		0.922642	0.0773581		4.66445	0	0	0.618472	0.0668359	0.140177	0.162167	0	0.000969397	0.0104992	0.000879728
7.30649	0.01464	0	45.3799	7.45122	17.6936	21.252	0	0.267963	7.63122	0.30944		0.917883	0.0821171		4.61963	8.10715e-05	0	0.613955	0.0663491	0.141961	0.163772	0	0.00103859	0.0117893	0.00105403
7.32883	0	0.038317	45.2798	7.48657	17.7123	21.2163	0	0.143838	7.80192	0.320904		0.916802	0.0831981		4.61401	0	0.000207198	0.613347	0.0667451	0.142284	0.163697	0	0.000558177	0.0120677	0.00109441
7.35118	0.00491	0.08305	45.4439	7.48515	17.5138	20.8944	0	0.099357	8.05732	0.418176		0.897258	0.102742		4.60918	2.72516e-05	0.00044956	0.616214	0.0668024	0.140836	0.161381	0	0.000385968	0.0124757	0.00142764
7.37352	0	0.024028	45.5318	7.42545	17.5336	20.8656	0.182151	0.092804	7.77044	0.574169		0.859826	0.140174		4.61155	0	0.00013	0.617089	0.0662356	0.140923	0.161077	0.000200533	0.000360327	0.0120254	0.00195919
7.39586	0	0.026932	44.5412	7.62462	17.3966	20.8259	0	0.232426	9.07132	0.281065		0.936014	0.0639857		4.55765	0	0.000147435	0.610802	0.0688164	0.141475	0.162671	0	0.000913104	0.0142046	0.000970398
7.41821	0.043227	0.057638	44.7868	7.35793	16.9814	20.698	0.377483	0.249089	8.98302	0.465362		0.897427	0.102573		4.54845	0.000243123	0.000316168	0.615413	0.0665437	0.138378	0.161999	0.000421341	0.000980545	0.0140948	0.00160995
7.44055	0	0.052929	44.6923	7.22663	17.0218	20.9008	0.106216	0.19218	9.19702	0.610248		0.8723	0.1277		4.54604	0	0.000290491	0.614439	0.0653909	0.138781	0.163673	0.00011862	0.000756923	0.0144382	0.00211231
7.4629	0	0	44.4771	7.38316	17.1971	20.5849	0.213311	0.12453	9.36836	0.651531		0.866973	0.133027		4.53417	0	0	0.613082	0.0669822	0.140577	0.161621	0.000238844	0.000491759	0.0147457	0.00226111
7.48524	0	0.010196	44.4272	7.16956	17.0913	20.4822	0.241808	0.155709	9.86284	0.559201		0.888816	0.111184		4.51772	0	5.63096e-05	0.614623	0.0652812	0.140221	0.161401	0.000271738	0.000617122	0.0155805	0.00194775
7.50758	0	0.05503	44.5231	7.25791	16.8733	20.3656	0.255314	0.110395	10.086	0.473356		0.906169	0.0938306		4.51574	0	0.000304049	0.616221	0.0661146	0.138494	0.160552	0.000287042	0.000437721	0.01594	0.00164947
7.52993	0.027427	0	44.331	7.08472	16.8593	20.5302	0.30117	0.222507	9.87116	0.772493		0.852762	0.147238		4.50669	0.000155688	0	0.614794	0.0646666	0.138656	0.162175	0.000339276	0.000884021	0.0156318	0.00269725
7.55227	0.018055	0	43.9354	7.3266	16.9214	20.1987	0.226627	0.235389	10.6224	0.51547		0.90329	0.0967104		4.48335	0.000103022	0	0.612481	0.0672225	0.139891	0.160387	0.000256631	0.000940071	0.016909	0.0018092
7.57462	0	0.023944	44.5464	6.95542	16.8247	20.514	0.196012	0.015038	10.4311	0.493424		0.905498	0.0945025		4.50823	0	0.000132514	0.617571	0.0634647	0.138325	0.161991	0.000220738	5.97257e-05	0.0165129	0.00172226
7.59696	0.049963	0.034793	43.6508	6.91723	16.6769	20.0012	0.314483	0.342684	11.3363	0.675643		0.883786	0.116214		4.44429	0.000287594	0.000195327	0.61386	0.0640243	0.139082	0.160215	0.000359248	0.0013806	0.018204	0.00239221
7.6193	0	0.11559	43.2962	7.3244	16.6789	20.1435	0	0.132936	11.4806	0.827787		0.862752	0.137248		4.44283	0	0.000649131	0.609074	0.0678152	0.139144	0.161408	0	0.000535747	0.0184419	0.00293186
7.64165	0.009442	0.080378	43.1796	6.92098	16.5319	20.0181	0.514281	0.20286	11.8715	0.670999		0.889123	0.110877		4.41258	5.47401e-05	0.000454482	0.611598	0.0645194	0.138864	0.161502	0.000591709	0.000823153	0.0192005	0.00239284
7.66399	0	0.010401	43.5541	6.98349	16.2765	19.8723	0.212718	0.325046	12.0833	0.682112		0.889247	0.110753		4.42426	0	5.86553e-05	0.615274	0.0649303	0.136357	0.159903	0.000244098	0.00131547	0.0194916	0.00242605
7.68634	0	0	42.9777	7.01632	16.1973	20.0901	0.072628	0.396941	12.542	0.707014		0.889384	0.110616		4.39839	0	0	0.610703	0.0656192	0.136492	0.162606	8.38322e-05	0.00161588	0.0203504	0.00252941
7.70868	0	0	43.1453	6.90759	16.3993	19.5706	0.183766	0.234296	12.8627	0.696549		0.893274	0.106726		4.39315	0	0	0.613814	0.0646794	0.138359	0.15859	0.000212368	0.000954917	0.0208956	0.00249494
7.73102	0.015699	0	43.0836	6.77868	15.8014	19.7842	0.172723	0.198169	13.4668	0.698798		0.897275	0.102725		4.37348	9.18288e-05	0	0.615693	0.0637578	0.133914	0.161042	0.000200504	0.000811307	0.0219754	0.00251425
7.75337	0.07152	0	42.9582	6.90488	15.8516	19.6346	0.488834	0	13.1153	0.975182		0.859071	0.140929		4.3687	0.000418803	0	0.614574	0.0650159	0.134486	0.159999	0.00056808	0	0.0214252	0.00351252
7.77571	0.006976	0	42.7243	6.47637	15.9138	19.472	0.515974	0.441487	13.816	0.633165		0.908173	0.0918267		4.33898	4.11295e-05	0	0.615414	0.0613987	0.135939	0.159761	0.000603726	0.00182183	0.0227244	0.00229622
7.79806	0	0	42.5967	6.71157	15.6176	19.3048	0.291281	0.114821	14.6758	0.687416		0.906336	0.0936638		4.32357	0	0	0.615762	0.0638553	0.133885	0.158954	0.000342034	0.000475505	0.0242247	0.00250185
7.8204	0	0.080065	42.2572	6.53768	15.6021	19.5123	0.148229	0.244647	14.8415	0.776191		0.89655	0.10345		4.30819	0	0.000463682	0.613036	0.0624229	0.134229	0.161236	0.000174678	0.00101677	0.0245858	0.00283503
7.84274	0	0.073931	42.6864	6.3999	15.4087	19.1483	0.2625	0.177099	14.8067	1.03653		0.866213	0.133787		4.31228	0	0.000427752	0.618674	0.0610494	0.132439	0.158078	0.000309045	0.000735336	0.0245047	0.00378234
7.86509	0	0.098987	41.8764	6.55519	15.3186	18.907	0.400582	0.023535	15.596	1.22375		0.852429	0.147571		4.26327	0	0.000579305	0.613912	0.0632496	0.133178	0.15788	0.000477033	9.88435e-05	0.0261079	0.00451682
7.88743	0	0.043538	41.3758	6.47047	15.2851	18.5567	0.781674	0.162466	16.0796	1.24468		0.854129	0.145871		4.22161	0	0.000257314	0.61256	0.0630482	0.134198	0.156485	0.000940043	0.000689067	0.0271831	0.00463944
7.90978	0.030071	0.062448	41.988	6.26452	15.3359	18.8172	0.384828	0	16.1991	0.917901		0.888876	0.111124		4.25458	0.000180811	0.000366213	0.616805	0.0605684	0.133601	0.157451	0.000459208	0	0.0271728	0.00339487
7.93212	0.050207	0.052005	40.8756	6.51682	15.3715	18.3658	0.283425	0.239381	17.1639	1.08121		0.877978	0.122022		4.19417	0.000306233	0.000309365	0.609113	0.0639152	0.13584	0.155888	0.000343077	0.00102193	0.0292059	0.00405646
7.95446	0	0	40.9939	6.46512	14.9193	18.7642	0.302912	0.169406	17.5972	0.788005		0.910085	0.0899149		4.1916	0	0	0.611251	0.0634472	0.131925	0.159367	0.000366891	0.000723646	0.0299615	0.00295824
7.97681	0	0.064755	40.4638	6.32535	15.0814	18.0053	0.511236	0.205616	18.3647	0.977849		0.894873	0.105127		4.1435	0	0.000389923	0.610351	0.0627961	0.134906	0.154697	0.000626404	0.000888519	0.0316314	0.00371355
7.99915	0	0	40.7903	6.21757	14.6748	18.0254	0.499527	0.158418	18.7204	0.913552		0.902798	0.0972017		4.14412	0	0	0.615183	0.0617168	0.13125	0.154846	0.000611964	0.000684461	0.032239	0.00346885
8.0215	0.031263	0.093971	40.4893	6.09118	14.8069	17.7575	0.656814	0	18.7125	1.3606		0.861756	0.138244		4.12355	0.000193952	0.000568584	0.613689	0.0607639	0.133091	0.153306	0.000808669	0	0.0323862	0.00519209
8.04384	0.001604	0.019872	40.1104	6.0844	14.6798	17.8626	0.461151	0.122279	19.3839	1.27409		0.873348	0.126652		4.10064	1.00066e-05	0.00012091	0.611344	0.0610353	0.132686	0.155075	0.000570941	0.000533921	0.0337356	0.00488913
8.06618	0	0.040735	39.5574	5.86387	14.3895	17.8034	0.57399	0	20.5369	1.23414		0.882936	0.117064		4.05061	0	0.000250911	0.610362	0.0595497	0.13167	0.15647	0.000719423	0	0.0361839	0.00479434
8.08853	0.015982	0	39.5039	6.03483	14.1228	17.5153	0.880447	0.083837	20.4349	1.40794		0.868047	0.131953		4.03861	0.000101236	0	0.611348	0.0614678	0.129613	0.154395	0.00110681	0.00037169	0.0361111	0.00548576
8.11087	0.052852	0.007959	39.2021	5.92998	14.497	17.6232	0.381225	0.10203	21.2179	0.985717		0.907031	0.0929687		4.03102	0.000335413	4.92624e-05	0.607819	0.0605136	0.133297	0.155639	0.000480138	0.000453199	0.0375653	0.00384788
8.13322	0.036606	0.063286	38.6089	5.84695	14.1272	17.0555	0.547527	0.018641	22.0885	1.60691		0.861694	0.138306		3.97292	0.000235709	0.000397439	0.607376	0.060539	0.131797	0.152828	0.000699674	8.40111e-05	0.0396785	0.00636452
8.15556	0.093678	0	38.5645	5.97027	13.8002	16.5265	0.703952	0	23.0622	1.27868		0.891006	0.108994		3.94639	0.000607256	0	0.610756	0.0622314	0.129611	0.149083	0.000905614	0	0.0417063	0.00509853
8.1779	0	0	38.2174	5.66254	14.0072	16.2651	0.582752	0.065498	23.6499	1.54953		0.873702	0.126298		3.91702	0	0	0.609797	0.0594661	0.132542	0.147826	0.000755314	0.000299398	0.0430897	0.00622482
8.20025	0	0.009399	37.0751	5.69779	13.4727	15.9498	0.70215	0.084272	25.0309	1.97787		0.851546	0.148454		3.83381	0	6.11678e-05	0.604409	0.0611351	0.130251	0.148106	0.00092982	0.000393576	0.0465956	0.00811802
8.22259	0.049149	0.026652	36.4124	5.62765	13.4187	15.4903	0.835739	0.152244	26.4391	1.54815		0.88559	0.11441		3.77802	0.000332801	0.00017601	0.602372	0.0612742	0.131645	0.145963	0.00112307	0.000721528	0.0499439	0.00644813
8.24494	0	0.039302	35.9714	5.4903	13.1329	14.9808	0.844602	0.081229	27.6469	1.81251		0.873634	0.126366		3.72669	0	0.000263126	0.603273	0.060602	0.130616	0.143107	0.00115061	0.000390269	0.0529447	0.00765318
8.26728	0.048645	0.054043	35.2195	5.13616	13.0359	14.5154	0.755007	0.006382	29.3361	1.89295		0.875378	0.124622		3.6581	0.000340186	0.000368601	0.601738	0.0577561	0.132082	0.141261	0.00104784	3.12376e-05	0.0572329	0.00814267
8.28962	0.014967	0.035571	34.7042	5.12041	12.7569	14.2316	0.973045	0.226157	29.9968	1.9403		0.875112	0.124888		3.61399	0.000105946	0.000245574	0.600172	0.0582818	0.130833	0.14019	0.00136693	0.00112047	0.0592364	0.00844824
8.31197	0.046999	0	33.8911	5.0004	12.7317	13.7115	0.755607	0.016762	31.2931	2.55287		0.847466	0.152534		3.55275	0.000338422	0	0.596213	0.0578969	0.132825	0.137394	0.00107977	8.44769e-05	0.0628614	0.011307
8.33431	0.082285	0	32.4472	4.96145	12.401	13.6591	0.836911	0.002404	33.3494	2.26031		0.869916	0.130084		3.45791	0.000608753	0	0.586467	0.0590215	0.132923	0.140623	0.00122876	1.24479e-05	0.0688294	0.0102858
8.35666	0.138678	0.004601	32.5052	4.75938	12.0552	12.8747	1.43102	0.089737	33.9829	2.15855		0.877084	0.122916		3.42154	0.00103686	3.35508e-05	0.59376	0.0572195	0.130591	0.133957	0.00212337	0.000469599	0.0708824	0.00992714
8.379	0	0	31.7001	4.65603	11.752	12.6062	1.12909	0.165254	35.3537	2.63772		0.858656	0.141344		3.35965	0	0	0.589721	0.0570082	0.12965	0.13358	0.00170621	0.000880714	0.0751	0.0123543
8.40134	0.124959	0	30.2753	4.54935	11.6749	11.7391	1.04214	0.139414	37.6242	2.83054		0.857645	0.142355		3.25402	0.000982384	0	0.581499	0.05751	0.132982	0.128429	0.00162594	0.000767119	0.0825177	0.0136878
8.42369	0.057495	0.067206	29.6453	4.33406	11.2673	11.6982	1.21721	0.009709	38.6509	3.05265		0.851605	0.148395		3.19856	0.000459843	0.000524235	0.579269	0.0557385	0.130564	0.130201	0.00193201	5.43497e-05	0.0862393	0.0150178
8.44603	0.033117	0.008092	28.8386	4.32573	11.4267	11.5273	1.12939	0	39.5588	3.15237		0.850473	0.149527		3.15295	0.0002687	6.4034e-05	0.571658	0.0564361	0.134326	0.130154	0.00181856	0	0.0895417	0.0157327
8.46838	0.164618	0	28.2128	4.25962	10.9884	10.9558	1.13985	0	41.1413	3.13761		0.855973	0.144027		3.08881	0.00136339	0	0.570867	0.0567277	0.131856	0.12627	0.00187351	0	0.0950577	0.0159842
8.49072	0.090774	0	27.8328	4.11116	11.0101	10.397	1.6499	0.148741	41.5464	3.21305		0.854243	0.145757		3.04731	0.000762042	0	0.570848	0.0554961	0.133917	0.121462	0.00274879	0.000873959	0.0973008	0.0165915
8.51306	0.13358	0	26.8441	4.09012	10.8001	10.6577	1.43111	0.105567	42.7607	3.17704		0.859163	0.140837		2.99346	0.00114157	0	0.560475	0.0562055	0.133725	0.126747	0.00242717	0.00063144	0.101946	0.0167007
8.53541	0.033337	0.098625	26.504	4.25607	10.7773	10.2892	1.24418	0	43.3011	3.49624		0.848794	0.151206		2.971	0.000287051	0.000828242	0.557557	0.058928	0.134451	0.12329	0.00212608	0	0.104015	0.0185176
8.55775	0.151599	0	26.4005	4.14085	10.4469	9.88799	1.59799	0.071836	43.9582	3.34408		0.85628	0.14372		2.93921	0.00131947	0	0.561388	0.0579528	0.131739	0.119764	0.00276023	0.000437612	0.106736	0.0179032
8.5801	0	0.013069	25.978	3.95877	9.97072	9.93004	1.88696	0	44.7421	3.52027		0.852087	0.147913		2.89415	0	0.000112666	0.561003	0.056267	0.127692	0.122146	0.00331009	0	0.11033	0.0191398
8.60244	0.136217	0.054563	25.8835	3.61494	9.97109	9.71655	1.66802	0.160999	45.034	3.76011		0.844441	0.155559		2.87866	0.00121053	0.000472911	0.561969	0.0516566	0.128384	0.120163	0.00294177	0.0010014	0.111648	0.0205539
8.62478	0.156762	0.007946	25.7646	3.7465	9.9024	9.2689	1.66515	0.297924	45.6548	3.535		0.854094	0.145906		2.86085	0.00140178	6.92989e-05	0.56287	0.0538699	0.128293	0.11534	0.00295501	0.00186461	0.113892	0.0194437
8.64713	0.01177	0	25.1183	3.71985	9.75063	9.27695	1.62981	0.052384	46.6409	3.79936		0.847656	0.152344		2.81673	0.000106897	0	0.557345	0.0543244	0.128305	0.117249	0.00293759	0.000332989	0.118174	0.021225
8.66947	0.058535	0	25.1389	3.96309	9.7792	8.87459	2.04846	0	46.7994	3.3378		0.864038	0.135962		2.81101	0.000532705	0	0.558937	0.0579944	0.128943	0.112391	0.00369968	0	0.118817	0.0186845
8.69182	0.028488	0	24.7406	3.5794	9.00761	8.81855	2.06258	0.136483	48.0954	3.53093		0.860603	0.139397		2.75378	0.000264647	0	0.561514	0.0534684	0.121238	0.114003	0.00380262	0.000887415	0.124645	0.0201765
8.71416	0.086039	0.034821	24.4057	3.43281	9.28662	8.76066	2.13424	0.008508	48.1465	3.7041		0.854891	0.145109		2.7386	0.000803712	0.000317237	0.556984	0.0515627	0.125686	0.113882	0.00395653	5.56257e-05	0.125469	0.0212832
8.7365	0.079162	0.047663	24.4381	3.47512	9.36804	8.3636	2.12016	0	48.4421	3.66605		0.85692	0.14308		2.73268	0.000741075	0.000435176	0.558932	0.0523114	0.127063	0.108956	0.00393895	0	0.126513	0.0211103
8.75885	0.128124	0.004916	24.3979	3.23551	9.39151	8.14984	1.54177	0.177396	49.422	3.55111		0.863164	0.136836		2.71918	0.00120539	4.51072e-05	0.560782	0.0489464	0.128013	0.106699	0.00287861	0.00116811	0.129713	0.0205499
8.78119	0.081349	0.013325	24.5033	3.36229	8.89923	7.97583	1.82313	0	49.8126	3.529		0.864823	0.135177		2.70625	0.000768987	0.000122849	0.565896	0.0511073	0.121883	0.10492	0.00342018	0	0.131363	0.0205196
8.80354	0.068303	0	24.1237	3.16941	9.01405	7.90677	1.90702	0	49.8123	3.99845		0.849545	0.150455		2.68353	0.00065113	0	0.561846	0.0485833	0.124501	0.104892	0.00360785	0	0.132474	0.023446
8.82588	0.127351	0.033061	24.3769	3.31645	8.72827	7.6714	1.98972	0.133722	49.6107	4.01241		0.848579	0.151421		2.69037	0.00121095	0.000306603	0.566301	0.0507082	0.120247	0.101511	0.00375474	0.000889956	0.131602	0.0234681
8.84822	0.120534	0	24.063	3.1923	8.44028	7.46205	2.02286	0.218193	50.36	4.12081		0.847074	0.152926		2.65524	0.00116129	0	0.566402	0.0494555	0.117818	0.100047	0.00386778	0.00147134	0.135357	0.024421
8.87057	0.089388	0	23.9546	3.077	8.63214	7.11418	2.30555	0	50.5883	4.23888		0.843975	0.156025		2.63867	0.000866618	0	0.567392	0.0479686	0.121252	0.0959815	0.00443598	0	0.136824	0.0252784
8.89291	0.176463	0	23.3667	3.05745	8.33489	7.27031	2.34893	0	51.1556	4.28968		0.843874	0.156126		2.60296	0.00173428	0	0.56106	0.0483177	0.118683	0.0994336	0.00458144	0	0.140257	0.0259323
8.91526	0.130948	0.039802	23.4019	3.00628	8.38546	7.18194	2.47451	0	51.0099	4.36929		0.841055	0.158945		2.60247	0.00128721	0.000381586	0.562013	0.0475181	0.119426	0.0982437	0.00482729	0	0.139884	0.0264186
8.9376	0.091664	0.025606	23.2772	3.09756	8.10315	6.83265	2.61443	0	51.9992	3.95859		0.856193	0.143807		2.57548	0.00091049	0.00024806	0.564876	0.049474	0.116615	0.0944452	0.00515369	0	0.144092	0.0241862
8.95994	0.047626	0	22.4554	2.8838	8.20726	6.98008	2.28111	0.194857	52.5573	4.39254		0.844314	0.155686		2.53527	0.000480566	0	0.553575	0.0467902	0.119986	0.0980131	0.00456794	0.00137616	0.147948	0.0272631
8.98229	0.133093	0.007956	22.8084	2.90807	7.93976	6.5284	2.75493	0.004539	52.6092	4.30566		0.847049	0.152951		2.53273	0.00134432	7.83752e-05	0.562843	0.0472316	0.116192	0.0917628	0.00552233	3.20885e-05	0.148243	0.0267507
9.00463	0.158508	0	22.5548	2.98088	8.04668	6.80186	2.43046	0	52.778	4.24879		0.849175	0.150825		2.5326	0.0016011	0	0.556612	0.0484165	0.117763	0.0956113	0.00487216	0	0.148726	0.0263987
9.02698	0.088461	0	22.3239	2.89158	7.90052	6.40401	2.79381	0.180362	53.1505	4.26682		0.849533	0.150467		2.50114	0.00090479	0	0.557844	0.0475567	0.117078	0.0911511	0.00567099	0.00129117	0.151659	0.0268442
9.04932	0.164513	0.011981	22.1949	2.84496	7.82394	6.36656	2.61489	0	53.9172	4.06104		0.857502	0.142498		2.48733	0.001692	0.00012018	0.557699	0.0470499	0.116587	0.0911214	0.00533728	0	0.154701	0.0256914
9.07166	0.135499	0	22.0203	2.61311	7.66005	6.39091	2.86786	0	53.7865	4.52575		0.843423	0.156577		2.46829	0.00140435	0	0.557579	0.0435487	0.115025	0.0921753	0.00589876	0	0.155517	0.0288521
9.09401	0.0991	0.010828	21.9211	2.78879	7.55901	6.25645	2.87376	0.045251	54.1258	4.32		0.850272	0.149728		2.46015	0.0010305	0.000109814	0.556904	0.0466305	0.113884	0.0905347	0.00593047	0.000329339	0.157016	0.0276317
9.11635	0.0878	0	21.6273	2.75664	7.76949	6.15317	2.50343	0.097996	54.6317	4.37252		0.849918	0.150082		2.44753	0.0009177	0	0.552272	0.0463305	0.117658	0.0894992	0.00519288	0.000716898	0.1593	0.0281118
9.1387	0.066989	0.057281	21.3904	2.62168	7.82036	5.97241	2.84297	0.294328	54.8653	4.06832		0.859402	0.140598		2.42564	0.000706499	0.000589192	0.551153	0.04446	0.119497	0.087654	0.00595039	0.00217261	0.161425	0.0263921
9.16104	0.155138	0	21.3252	2.51505	7.48824	6.00972	3.34259	0	54.4697	4.69436		0.840234	0.159766		2.41132	0.00164588	0	0.552737	0.0429048	0.115102	0.0887254	0.00703766	0	0.161213	0.0306342
9.18338	0.12821	0.011165	21.3391	2.54251	7.41494	5.59023	3.5533	0.05055	55.2774	4.09267		0.859585	0.140415		2.39352	0.00137031	0.000116384	0.557208	0.0436959	0.114823	0.0831457	0.00753692	0.000378147	0.16482	0.0269063
9.20573	0.042132	0.026398	21.0542	2.46086	7.24619	5.74981	3.44948	0.052449	55.443	4.47549		0.848826	0.151174		2.37668	0.000453499	0.000277123	0.553666	0.0425923	0.113005	0.0861254	0.00736858	0.000395133	0.166486	0.0296316
9.22807	0.101994	0.039885	20.6869	2.52423	7.31152	5.41202	3.48661	0	55.8641	4.57277		0.847029	0.152971		2.35238	0.00110918	0.000423033	0.549627	0.0441405	0.115202	0.0819031	0.00752481	0	0.169483	0.0305884
9.25042	0.110935	0.014682	20.7551	2.36996	6.98027	5.72872	3.505	0	55.9565	4.57883		0.847071	0.152929		2.34974	0.00120777	0.000155897	0.552058	0.0414893	0.110106	0.0867932	0.00757299	0	0.169954	0.0306633
9.27276	0.199771	0	20.4981	2.44778	6.97657	5.74608	3.89655	0.156255	55.8854	4.19352		0.85796	0.14204		2.33748	0.00218634	0	0.548082	0.0430764	0.110625	0.0875129	0.00846315	0.00119691	0.170628	0.0282303
9.2951	0.140659	0.017994	20.5054	2.404	7.0118	5.35191	3.93837	0.10006	56.1792	4.35062		0.854073	0.145927		2.32612	0.00154692	0.000193004	0.550955	0.0425124	0.111726	0.0819076	0.00859574	0.000770201	0.172362	0.0294308
9.31745	0.117681	0.06553	20.5241	2.29499	7.04341	5.31935	3.8266	0	56.3325	4.47577		0.850849	0.149151		2.32412	0.00129533	0.000703483	0.551931	0.0406197	0.112326	0.0814795	0.008359	0	0.172982	0.0303035
9.33979	0.103718	0	20.2008	2.33945	6.87821	5.4514	4.24449	0	56.5725	4.20934		0.858987	0.141013		2.30198	0.00115262	0	0.548465	0.041805	0.110747	0.0843055	0.00936106	0	0.17539	0.0287738
9.36214	0.064521	0	20.2482	2.27715	6.88787	5.10178	4.49499	0.035265	56.553	4.33729		0.855278	0.144722		2.29306	0.000719814	0	0.551888	0.0408499	0.111334	0.0792055	0.00995208	0.000275363	0.176011	0.0297638
9.38448	0.073672	0	19.7903	2.29828	6.6989	5.18454	4.42361	0.140821	56.4388	4.95107		0.837839	0.162161		2.27186	0.000829575	0	0.544442	0.0416138	0.10929	0.0812414	0.00988544	0.00110985	0.177295	0.0342928
9.40682	0.093121	0.040443	20.0796	2.12024	6.92219	5.18767	4.262	0.025292	56.9655	4.304		0.857121	0.142879		2.28319	0.00104337	0.00044195	0.549657	0.0381994	0.112372	0.0808869	0.009477	0.000198343	0.178061	0.0296629
9.42917	0.183353	0.039058	20.0892	2.11191	6.71958	4.92195	4.67199	0.063359	56.4721	4.7275		0.844097	0.155903		2.27466	0.00206208	0.000428416	0.551983	0.038192	0.109492	0.0770314	0.0104276	0.000498733	0.177181	0.0327039
9.45151	0.083837	0.045718	19.9959	2.33029	6.68103	5.05971	4.53688	0	56.6958	4.57083		0.848988	0.151012		2.27622	0.000942226	0.000501123	0.549043	0.0421125	0.108789	0.0791332	0.0101191	0	0.177761	0.0315984
9.47386	0.090742	0.056331	20.2955	2.23502	6.60942	5.13315	4.59357	0.012225	56.9144	4.05964		0.864026	0.135974		2.28545	0.00101571	0.000614961	0.555019	0.0402276	0.107189	0.0799576	0.0102042	9.57753e-05	0.177726	0.0279512
9.4962	0.169492	0.073527	19.8485	2.03123	6.68981	4.83655	4.76659	0.265727	57.041	4.27749		0.858038	0.141962		2.25375	0.00192388	0.00081398	0.550431	0.0370739	0.110019	0.0763975	0.0107375	0.00211109	0.180627	0.0298654
9.51854	0.100818	0.013785	20.0479	1.97717	6.49807	4.69868	4.80953	0	57.2444	4.60968		0.849138	0.150862		2.25086	0.00114584	0.000152803	0.556673	0.0361336	0.107002	0.074315	0.0108481	0	0.181503	0.032226
9.54089	0.180864	0.022282	20.0716	2.05528	6.3279	4.69935	5.32089	0.215675	56.8294	4.27677		0.857605	0.142395		2.24979	0.00205658	0.000247107	0.557597	0.0375789	0.10425	0.0743608	0.0120072	0.00171647	0.180273	0.0299129
9.56323	0.164892	0.010919	19.8621	2.13905	6.21946	4.74791	5.74658	0.017048	56.7765	4.31553		0.856385	0.143615		2.236	0.00188653	0.000121838	0.555181	0.0393518	0.103096	0.0755928	0.0130478	0.000136515	0.181216	0.0303702
9.58558	0.11645	0.024519	19.9414	2.04235	6.50918	4.59804	5.2559	0.196313	56.8103	4.50552		0.85108	0.14892		2.24543	0.00132671	0.000272443	0.555056	0.037415	0.107445	0.0728991	0.0118836	0.00156541	0.180563	0.0315741
9.60792	0.154209	0.033398	20.193	1.80525	6.5018	4.5298	5.27693	0.091366	56.7807	4.63356		0.847426	0.152574		2.24991	0.00175339	0.000370362	0.560938	0.0330055	0.107109	0.0716739	0.0119073	0.000727102	0.180109	0.0324066
9.63026	0.151997	0.039561	20.0232	2.1228	6.22779	4.37169	5.91389	0	56.3984	4.75067		0.84328	0.15672		2.23739	0.00173791	0.000441163	0.559334	0.0390286	0.103169	0.0695596	0.0134194	0	0.179898	0.0334117
9.65261	0.131562	0	19.7485	2.0717	6.12007	4.6108	6.24082	0.006558	56.5648	4.50521		0.850539	0.149461		2.22023	0.00151589	0	0.555924	0.0383834	0.102168	0.0739311	0.0142707	5.28872e-05	0.181823	0.0319302
9.67495	0.162208	0	19.6548	1.9379	6.29015	4.44628	6.45591	0.06591	56.6323	4.35446		0.854962	0.145038		2.21037	0.00187734	0	0.555757	0.0360647	0.105476	0.0716112	0.0148284	0.000533905	0.182852	0.0309995
9.6973	0.032359	0	19.8654	1.83257	6.02386	4.31169	6.32136	0.186471	57.001	4.42526		0.853763	0.146237		2.20644	0.000375179	0	0.562713	0.0341652	0.101191	0.0695671	0.0145452	0.0015132	0.18437	0.0315596
9.71964	0.063163	0.021993	19.4207	1.97203	6.34045	4.23534	6.90703	0.159743	56.5548	4.3248		0.855638	0.144362		2.19246	0.000736997	0.00025028	0.553622	0.0369996	0.107188	0.0687711	0.0159941	0.00130457	0.184093	0.0310399
9.74198	0.115902	0.041985	19.3805	1.9379	6.06741	4.48119	6.75578	0	56.4824	4.73697		0.843858	0.156142		2.19136	0.00135304	0.000478027	0.552752	0.0363775	0.102624	0.0727993	0.0156517	0	0.18395	0.034015
9.76433	0.098741	0.014914	19.41	1.83489	6.15017	4.38207	7.19893	0.033639	56.4574	4.41926		0.852733	0.147267		2.18507	0.00115602	0.000170295	0.555188	0.0345431	0.104323	0.0713942	0.0167264	0.000275648	0.184398	0.0318251
9.78667	0.080046	0.059795	18.9601	1.80064	6.04329	4.3462	7.28938	0.049413	57.2066	4.16459		0.861611	0.138389		2.15302	0.000951098	0.000692928	0.550391	0.0344027	0.104036	0.0718637	0.0171886	0.000410931	0.189626	0.0304374
9.80902	0.119911	0.00647	18.676	1.88271	5.83564	4.24278	7.77369	0.219877	56.8329	4.41003		0.853825	0.146175		2.13366	0.0014377	7.56574e-05	0.547063	0.0362972	0.101373	0.0707903	0.018497	0.00184515	0.190097	0.0325238
9.83136	0.130562	0	18.1797	1.66463	6.1468	4.14493	7.89598	0.104264	57.3079	4.42529		0.854431	0.145569		2.10401	0.00158746	0	0.54003	0.032545	0.108283	0.0701322	0.0190527	0.000887284	0.194386	0.0330962
9.8537	0.149327	0.079327	18.343	1.78448	5.82762	4.27199	7.89511	0.087285	56.647	4.91479		0.839333	0.160667		2.11698	0.00180449	0.000934923	0.541544	0.0346744	0.102031	0.0718391	0.0189339	0.000738243	0.190968	0.0365319
9.87605	0.153022	0	18.174	1.82116	5.94719	4.29295	8.22212	0.083249	56.8448	4.4615		0.852397	0.147603		2.10709	0.00185783	0	0.539074	0.0355533	0.104613	0.0725306	0.0198108	0.000707413	0.192534	0.0333183
9.89839	0.107146	0	18.065	1.73478	5.89317	4.18933	8.21884	0.017538	56.9332	4.841		0.842034	0.157966		2.09527	0.00130819	0	0.538864	0.0340581	0.104248	0.0711793	0.0199146	0.000149871	0.193922	0.0363563
9.92074	0.129805	0.056332	18.0508	1.85049	5.75476	4.08948	8.58097	0.018452	57.0802	4.38872		0.854967	0.145033		2.08822	0.00159019	0.000673055	0.540255	0.0364522	0.102143	0.0697172	0.0208622	0.000158213	0.195078	0.0330709
9.94308	0.013627	0.102507	18.0729	1.71314	5.79901	4.04566	9.03559	0.004867	56.5528	4.65989		0.846169	0.153831		2.08478	0.000167214	0.00122678	0.541809	0.0338024	0.103098	0.0690839	0.0220037	4.18001e-05	0.193595	0.0351722
9.96542	0.114517	0.008291	18.0877	1.89275	5.73225	4.19618	9.00884	0.275512	56.1069	4.57698		0.847471	0.152529		2.09644	0.0013974	9.86727e-05	0.53924	0.0371386	0.101345	0.0712558	0.0218166	0.00235307	0.191	0.0343543
9.98777	0.13908	0	18.4169	1.73155	5.71494	4.06125	9.58342	0.250312	55.7732	4.32936		0.853779	0.146221		2.10154	0.00169302	0	0.547719	0.0338932	0.100793	0.0687971	0.0231517	0.00213265	0.189403	0.0324168
10.0101	0.144179	0.002734	18.2946	1.78984	5.99462	3.9861	8.99806	0.050395	56.3305	4.40899		0.852743	0.147257		2.10286	0.00175398	3.24384e-05	0.54374	0.035012	0.10566	0.0674816	0.0217239	0.000429095	0.191176	0.0329923
10.0325	0.137349	0.005753	18.423	1.49768	5.89709	3.93357	9.88186	0.109674	56.1675	3.94655		0.865783	0.134217		2.0904	0.00168086	6.86654e-05	0.550822	0.0294717	0.10456	0.0669895	0.0239999	0.000939403	0.191759	0.029708
10.0548	0.054266	0.004463	17.9306	1.78266	5.92602	3.90398	10.1928	0.163714	55.4781	4.56346		0.846393	0.153607		2.07654	0.000668532	5.3624e-05	0.539677	0.0353138	0.105775	0.0669293	0.0249204	0.00141164	0.19067	0.0345811
10.0771	0.133555	0.101704	17.9254	1.58641	5.74822	3.73919	10.6474	0.000732	55.8356	4.2818		0.855292	0.144708		2.05765	0.00166044	0.00123322	0.544475	0.0317147	0.103543	0.0646925	0.0262708	6.36967e-06	0.19366	0.0327446
10.0995	0.06093	0.065763	17.7583	1.6587	5.57033	3.97348	10.8676	0	55.9328	4.11209		0.860434	0.139566		2.0483	0.000760978	0.000801051	0.541861	0.033311	0.100796	0.0690598	0.0269364	0	0.194882	0.0315903
10.1218	0.126245	0.083437	17.6787	1.671	5.68306	3.87859	11.1526	0	55.1034	4.6229		0.843813	0.156187		2.05031	0.00157518	0.00101534	0.538904	0.0335252	0.102736	0.0673446	0.0276158	0	0.191805	0.0354796
10.1442	0.134516	0	17.3971	1.68073	5.69635	4.0282	11.5465	0.1269	54.9359	4.45392		0.848266	0.151734		2.03747	0.00168895	0	0.533659	0.0339329	0.103625	0.0703831	0.0287712	0.00111519	0.192426	0.0343982
10.1665	0.107684	0.018811	17.5666	1.61027	5.6192	3.82254	11.4409	0.250336	55.2652	4.29847		0.853531	0.146469		2.03635	0.0013528	0.000230479	0.539157	0.0325282	0.102278	0.0668264	0.0285239	0.00220114	0.193687	0.0332159
10.1889	0.101182	0.072211	17.9394	1.61715	5.64794	3.69757	11.7086	0.245216	54.793	4.17777		0.856001	0.143999		2.05371	0.00126037	0.000877275	0.545944	0.0323911	0.101931	0.0640952	0.0289444	0.00213789	0.190408	0.0320103
10.2112	0.070526	0.116209	17.7087	1.7313	5.55365	3.96529	11.5803	0.168954	54.3884	4.71674		0.839393	0.160607		2.05391	0.000878419	0.00141166	0.53887	0.0346741	0.10022	0.0687291	0.0286246	0.00147287	0.188983	0.0361364
10.2336	0.046105	0.0505	17.5104	1.71571	5.58904	3.76928	12.3203	0.169986	54.5305	4.29806		0.851862	0.148138		2.03115	0.000580683	0.000620327	0.538808	0.0347468	0.101989	0.0660638	0.030795	0.00149847	0.191601	0.0332977
10.2559	0.127546	0.007067	18.4191	1.6675	5.74878	3.757	12.6035	0	53.4662	4.20333		0.852187	0.147813		2.08175	0.00156737	8.46989e-05	0.552993	0.0329497	0.102354	0.0642481	0.030737	0	0.183295	0.0317723
10.2782	0.111006	0.052791	17.5172	1.64455	5.68544	3.69691	12.6841	0.175658	54.3197	4.11274		0.856863	0.143137		2.02889	0.00139966	0.000649193	0.539617	0.033343	0.103864	0.0648676	0.0317395	0.00155019	0.191073	0.0318975
10.3006	0.126875	0.024723	17.7924	1.66946	5.63847	3.7006	13.1014	0.04612	53.5283	4.37173		0.84732	0.15268		2.04344	0.00158836	0.000301864	0.544193	0.0336069	0.102272	0.0644702	0.0325503	0.000404115	0.186948	0.0336648
10.3229	0.107413	0.07947	17.6399	1.54994	5.79371	3.72941	13.532	0.027227	53.3044	4.23641		0.850812	0.149188		2.03476	0.00135045	0.000974455	0.54183	0.031334	0.105536	0.0652492	0.0337637	0.000239587	0.18696	0.0327619
10.3453	0.033357	0.099149	17.7552	1.55042	5.76139	3.94685	13.6532	0	52.9294	4.27114		0.848869	0.151131		2.04512	0.000417256	0.0012096	0.542608	0.031185	0.104416	0.0687036	0.0338933	0	0.184705	0.0328632
10.3676	0.150144	0.084704	17.5798	1.60218	5.61278	3.8574	13.8213	0.200589	52.7108	4.38029		0.845063	0.154937		2.03482	0.00188762	0.0010386	0.539965	0.0323891	0.102237	0.0674864	0.0344844	0.00176505	0.184873	0.0338735
10.39	0.143884	0	17.765	1.64997	5.37744	3.78997	14.4799	0.156587	51.9027	4.73454		0.832461	0.167539		2.03733	0.0018067	0	0.544983	0.0333142	0.0978299	0.0662251	0.0360831	0.00137617	0.181814	0.0365679
10.4123	0.17851	0	18.0426	1.61477	5.70545	3.56062	14.3242	0.212148	51.934	4.4277		0.841679	0.158321		2.05371	0.0022236	0	0.549085	0.0323433	0.102969	0.0617211	0.0354103	0.00184959	0.180473	0.0339252
10.4346	0.124686	0.077536	17.9875	1.51723	5.66707	3.83644	14.5836	0.125464	51.4995	4.58087		0.835946	0.164054		2.05429	0.00155271	0.000941703	0.547256	0.0303811	0.102248	0.0664837	0.0360416	0.00109354	0.178913	0.035089
10.457	0.109509	0.061516	18.1695	1.62042	5.55766	3.77804	15.2438	0.056209	51.4936	3.90983		0.856516	0.143484		2.05449	0.00136358	0.00074706	0.552736	0.0324442	0.100264	0.0654651	0.0376693	0.000489867	0.178874	0.0299459
10.4793	0.1262	0	18.138	1.62723	5.73228	3.67992	15.2487	0.213628	51.3198	3.91427		0.85596	0.14404		2.05635	0.00156999	0	0.55128	0.0325511	0.103321	0.0637074	0.0376475	0.00186011	0.17811	0.0299529
10.5017	0.098094	0.020685	18.2901	1.65762	5.72995	3.75352	15.479	0	50.8791	4.09202		0.849297	0.150703		2.06643	0.00121438	0.000249751	0.55319	0.0329973	0.102775	0.0646644	0.0380295	0	0.175719	0.0311603
10.524	0.107739	0.007914	18.3896	1.68989	5.70036	3.62379	16.0195	0.226885	50.1578	4.07655		0.847949	0.152051		2.06961	0.00133174	9.54069e-05	0.555348	0.033588	0.102087	0.0623337	0.0392971	0.00196288	0.172962	0.0309948
10.5464	0.073834	0.059721	18.3565	1.5593	5.53017	3.84269	16.488	0.123338	49.9566	4.00983		0.849552	0.150448		2.06212	0.000915962	0.000722581	0.556361	0.0311052	0.0993993	0.0663393	0.0405933	0.00107093	0.172894	0.0305983
10.5687	0.091924	0	18.2559	1.42763	5.76546	3.80852	17.2231	0	49.6647	3.76268		0.856786	0.143214		2.05244	0.00114576	0	0.555921	0.0286128	0.104117	0.0660593	0.042603	0	0.172694	0.0288477
10.5911	0.007803	0.023793	18.2423	1.52414	5.79218	3.72028	17.5794	0	49.0021	4.10805		0.843908	0.156092		2.05436	9.7167e-05	0.000288964	0.554985	0.0305184	0.104502	0.0644683	0.0434437	0	0.17023	0.0314661
10.6134	0.059543	0	17.9437	1.72128	5.73925	3.66648	17.9159	0.25697	48.6811	4.01576		0.846024	0.153976		2.04323	0.0007455	0	0.548876	0.0346536	0.104111	0.0638823	0.0445166	0.00225186	0.170037	0.0309268
10.6357	0.141628	0.002461	18.1412	1.60214	5.64059	3.72381	18.6684	0.267032	48.0328	3.77982		0.852065	0.147935		2.04688	0.00177007	2.99979e-05	0.553929	0.0321974	0.102138	0.0647653	0.0463036	0.00233586	0.167473	0.0290577
10.6581	0.101014	0.064847	17.9654	1.60285	5.68543	3.73298	19.1506	0.166086	47.876	3.65482		0.855851	0.144149		2.03598	0.00126923	0.000794672	0.551497	0.0323842	0.103502	0.0652723	0.0477538	0.00146061	0.16782	0.0282472
10.6804	0.01533	0	17.8445	1.46998	5.75893	3.6614	19.8344	0.188886	47.3946	3.83202		0.848617	0.151383		2.02256	0.000193899	0	0.551421	0.0298967	0.105535	0.0644458	0.0497871	0.00167215	0.167235	0.0298134
10.7028	0.153518	0.011522	17.7106	1.56993	5.65826	3.71518	19.9763	0.010915	47.2523	3.94144		0.844571	0.155429		2.01855	0.0019456	0.000142417	0.548371	0.0319931	0.103897	0.0655222	0.0502429	9.6819e-05	0.167064	0.0307255
10.7251	0.07884	0.016318	17.5617	1.5688	5.80495	3.80252	20.1266	0.292227	46.6478	4.1002		0.837572	0.162428		2.01993	0.00099849	0.000201559	0.543386	0.0319482	0.106517	0.0670167	0.0505864	0.00259036	0.164814	0.0319413
10.7475	0.030619	0.00052	17.5227	1.49781	5.68604	3.94289	20.6826	0.160591	46.4543	4.02186		0.839621	0.160379		2.01139	0.000389429	6.45028e-06	0.544483	0.0306321	0.104778	0.0697856	0.0522045	0.00142956	0.164827	0.031464
10.7698	0	0	17.7639	1.60863	5.72041	3.87295	21.4784	0.108853	45.7057	3.74116		0.847032	0.152968		2.02237	0	0	0.548982	0.0327199	0.104839	0.0681757	0.053919	0.000963734	0.161291	0.0291092
10.7922	0.129551	0.082403	17.3495	1.46491	5.90771	3.92412	21.8987	0.263346	45.312	3.66777		0.848473	0.151527		2.00562	0.00165244	0.0010251	0.540651	0.0300453	0.109176	0.0696531	0.0554329	0.00235101	0.161237	0.0287764
10.8145	0.029644	0	17.7762	1.54245	6.01211	3.67122	22.6078	0.23229	44.4511	3.67721		0.845655	0.154345		2.02279	0.000374904	0	0.549249	0.0313672	0.110163	0.0646112	0.0567424	0.00205616	0.156831	0.0286057
10.8368	0.069562	0.028254	17.5946	1.63015	5.72616	3.89049	22.4175	0.297512	44.5176	3.82824		0.840528	0.159472		2.01703	0.000882254	0.000349494	0.545189	0.0332452	0.105223	0.0686657	0.0564253	0.002641	0.157514	0.0298656
10.8592	0.039153	0	17.1674	1.54651	5.9423	3.77638	23.4687	0.039766	44.5418	3.47796		0.853043	0.146957		1.98474	0.000504657	0	0.540606	0.0320527	0.110971	0.0677361	0.0600324	0.000358745	0.160164	0.0275743
10.8815	0.107857	0.080605	17.7768	1.62	5.82216	3.94523	23.4263	0.172777	43.5467	3.5016		0.849323	0.150677		2.02661	0.00136148	0.000992347	0.54823	0.0328821	0.106481	0.0693027	0.0586857	0.00152648	0.15335	0.0271882
10.9039	0.10931	0.029762	17.6282	1.63102	5.60933	3.84824	24.1046	0.198213	43.4365	3.40481		0.852556	0.147444		2.0068	0.00139345	0.000370025	0.549016	0.0334327	0.103602	0.0682664	0.0609812	0.0017685	0.154473	0.0266977
10.9262	0.226229	0	17.3725	1.61123	5.89852	3.90238	24.8295	0.248324	42.2254	3.6859		0.838511	0.161489		2.00525	0.00288612	0	0.541468	0.0330525	0.109027	0.0692802	0.0628637	0.00221731	0.150281	0.0289241
10.9486	0.101336	0.080648	17.3703	1.59916	5.95604	3.90629	25.5384	0.143659	41.8891	3.41507		0.84755	0.15245		2.00077	0.00129569	0.0010057	0.542614	0.0328784	0.110336	0.0695048	0.064803	0.00128562	0.149418	0.0268588
10.9709	0.065963	0.032474	17.5455	1.61243	5.94099	3.80187	26.5966	0	40.8636	3.5405		0.839519	0.160481		2.00334	0.000842325	0.000404439	0.547384	0.0331086	0.109916	0.0675602	0.0674017	0	0.145573	0.0278096
10.9932	0.121432	0.070831	17.3964	1.60943	5.9211	3.78393	27.1727	0	40.55	3.37424		0.844887	0.155113		1.99297	0.00155872	0.000886739	0.545556	0.0332189	0.110119	0.0675914	0.0692201	0	0.145208	0.0266416
11.0156	0.203443	0	17.8733	1.51982	6.02368	3.95577	28.0274	0.30753	38.9444	3.14464		0.848787	0.151213		2.02411	0.00257124	0	0.551887	0.0308868	0.110303	0.0695737	0.0702989	0.00272038	0.137313	0.0244468
11.0379	0.030445	0.007984	17.5242	1.72952	5.86601	3.92879	28.8352	0.156182	38.6804	3.24131		0.843966	0.156034		2.00091	0.000389244	9.95553e-05	0.54738	0.0355559	0.108661	0.0699003	0.0731634	0.00139759	0.137963	0.0254904
11.0603	0.133215	0	17.6775	1.66914	6.19157	3.96839	29.6733	0.00148	37.5683	3.11706		0.845267	0.154733		2.01552	0.00169084	0	0.54817	0.034066	0.11386	0.0700934	0.0747446	1.31478e-05	0.133026	0.0243357
11.0826	0.055468	0.033008	18.2905	1.67118	6.0002	4.04728	30.6697	0.067131	36.1363	3.02928		0.843916	0.156084		2.04309	0.000694527	0.000403092	0.559522	0.0336474	0.108852	0.0705218	0.0762117	0.000588318	0.126228	0.0233311
11.105	0.181772	0	18.289	1.59925	6.08513	3.9325	32.119	0.129079	34.4943	3.16998		0.831424	0.168576		2.04047	0.00227893	0	0.560195	0.0322404	0.110534	0.0686099	0.0799156	0.00113267	0.120647	0.0244462
11.1273	0.10984	0.052049	18.7113	1.57682	6.20259	3.85397	33.4042	0.241859	33.3814	2.46597		0.859856	0.140144		2.05648	0.00136638	0.00063148	0.568668	0.0315407	0.111791	0.0667162	0.0824663	0.00210579	0.115846	0.0188689
11.1497	0.017594	0	19.0519	1.55077	6.15892	3.92255	35.326	0.060669	31.702	2.20968		0.866714	0.133286		2.06435	0.000218029	0	0.57681	0.0309013	0.11058	0.0676444	0.086878	0.00052621	0.109598	0.0168434
11.172	0.017902	0	19.1324	1.55813	6.21654	3.89097	37.3982	0.1531	29.2775	2.35518		0.84927	0.15073		2.06787	0.000221468	0	0.578263	0.0309952	0.111425	0.0669857	0.0918178	0.00132565	0.101044	0.0179219
11.1943	0	0.012545	19.8475	1.59235	6.6261	3.78301	38.5065	0.08371	27.0268	2.52145		0.829301	0.170699		2.1161	0	0.000147913	0.586203	0.0309539	0.116059	0.0636428	0.0923842	0.000708301	0.0911504	0.0187499
11.2167	0.043197	0.054966	20.0878	1.60291	6.72751	4.07858	40.0253	0.103763	25.3341	1.94186		0.85535	0.14465		2.13487	0.000517626	0.000642383	0.588087	0.0308852	0.116799	0.0680119	0.0951836	0.000870256	0.0846901	0.014313
11.239	0.01725	0	20.8194	1.72997	6.96943	4.12344	41.0946	0.097558	23.2284	1.92002		0.84576	0.15424		2.18429	0.000202028	0	0.595712	0.0325793	0.118262	0.0672042	0.0955153	0.000799703	0.0758941	0.0138318
11.2614	0.059409	0	21.4304	1.68001	7.22427	4.19775	41.4805	0.210929	21.8069	1.90985		0.838063	0.161937		2.22729	0.000682355	0	0.601361	0.0310278	0.12022	0.0670948	0.0945513	0.00169565	0.0698743	0.0134929
11.2837	0.100982	0.032568	22.5776	1.70331	7.73217	4.41286	41.7337	0.237565	19.8339	1.63533		0.846087	0.153913		2.31166	0.00111752	0.000351511	0.610426	0.0303099	0.123975	0.0679585	0.0916564	0.00184007	0.0612327	0.0111318
11.3061	0.081593	0.054448	23.6658	1.88906	7.80873	4.75926	40.8637	0.24001	18.7761	1.8613		0.820537	0.179463		2.39417	0.00087183	0.000567413	0.617798	0.0324569	0.120888	0.0707673	0.0866527	0.00179494	0.0559692	0.0122333
11.3284	0.072263	0.006298	24.7403	1.83906	8.24379	4.96506	41.0154	0.228142	17.2733	1.61637		0.828874	0.171126		2.46726	0.000749266	6.36884e-05	0.626715	0.0306617	0.123843	0.0716405	0.0843982	0.00165565	0.0499645	0.0103089
11.3508	0.095542	0.073511	25.2808	1.93709	8.74278	5.11121	39.7783	0.282946	17.3349	1.36291		0.852178	0.147822		2.52219	0.000969059	0.000727187	0.626458	0.0315926	0.128478	0.0721429	0.0800696	0.00200864	0.0490504	0.00850301
11.3731	0.050748	0.049643	26.1198	1.96743	9.18253	5.3824	39.5023	0.127733	16.178	1.43944		0.835907	0.164093		2.58886	0.00050147	0.000478434	0.630582	0.0312612	0.131466	0.0740144	0.0774665	0.000883429	0.0445981	0.00874923
11.3954	0.078776	0.05842	26.9492	2.10192	9.47079	5.73804	38.8263	0.136417	15.3191	1.32104		0.840153	0.159847		2.65924	0.000757828	0.000548121	0.633386	0.0325142	0.132004	0.0768164	0.0741257	0.000918518	0.0411127	0.00781704
11.4178	0.050164	0.074569	27.7613	2.31837	9.89193	6.06356	37.7219	0.355951	14.5352	1.22703		0.842993	0.157007		2.73702	0.000468865	0.000679755	0.633931	0.0348434	0.133956	0.0788674	0.0699705	0.00232857	0.0379003	0.00705439
11.4401	0.102185	0.08545	28.6076	2.20641	10.366	6.50558	36.7271	0.415071	13.6838	1.30083		0.826625	0.173375		2.81131	0.00092985	0.00075836	0.635994	0.0322843	0.136666	0.0823808	0.0663251	0.00264357	0.0347374	0.0072811
11.4625	0	0.104925	29.2621	2.19963	10.8721	6.66303	35.6954	0.334074	13.7356	1.1332		0.846008	0.153992		2.86522	0	0.00091368	0.638305	0.0315797	0.140641	0.0827871	0.0632492	0.00208767	0.0342129	0.00622349
11.4848	0.020288	0.020752	30.4239	2.38231	11.1127	6.85711	34.8449	0.261747	12.9193	1.15698		0.835014	0.164986		2.94853	0.000176023	0.000175601	0.644897	0.0332359	0.139692	0.0827913	0.0599977	0.00158947	0.0312704	0.00617457
11.5072	0	0.117051	31.0066	2.35986	11.2549	7.13955	34.0003	0.306065	12.8105	1.0052		0.852426	0.147574		2.99457	0	0.000975244	0.647142	0.0324166	0.139305	0.0848761	0.0576432	0.00183002	0.0305303	0.00528207
11.5295	0.051826	0.1224	31.8752	2.60277	11.6242	7.275	32.9589	0.244883	12.0243	1.22061		0.817016	0.182984		3.07021	0.000431831	0.000994684	0.64888	0.0348725	0.14033	0.0843554	0.0545009	0.00142813	0.0279505	0.00625594
11.5518	0.088025	0.07151	32.5188	2.48788	12.2574	7.59869	32.5555	0.220323	11.4029	0.798931		0.866114	0.133886		3.12681	0.000720177	0.000570608	0.650001	0.0327298	0.145297	0.0865139	0.0528595	0.00126164	0.0260264	0.00402062
11.5742	0.026109	0.014823	32.752	2.52955	12.3682	7.50095	31.7326	0.271995	11.6576	1.14611		0.821752	0.178248		3.14475	0.000212392	0.000117604	0.650926	0.0330881	0.145774	0.0849137	0.0512294	0.00154864	0.0264558	0.0057349
11.5965	0.026024	0.15045	33.8201	2.56649	12.6817	7.93428	30.7247	0.317707	10.7917	0.986842		0.832117	0.167883		3.23047	0.000206083	0.00116198	0.654319	0.0326805	0.145502	0.0874359	0.048286	0.00176091	0.023841	0.00480691
11.6189	0.086151	0.121083	33.8832	2.70296	12.9684	8.17565	29.7321	0.105501	10.9105	1.31442		0.790015	0.209985		3.25722	0.000676624	0.000927488	0.650157	0.0341356	0.14757	0.0893559	0.0463423	0.000579944	0.0239055	0.00634996
11.6412	0.033437	0.03933	34.7633	2.67508	13.5382	8.11913	28.8691	0.372355	10.5679	1.02215		0.824132	0.175868		3.32015	0.000257635	0.000295555	0.654401	0.0331432	0.151134	0.0870563	0.0441445	0.00200806	0.022716	0.00484442
11.6636	0.031075	0.046852	35.1564	2.77962	13.7251	8.35142	28.3069	0.187287	10.2579	1.15743		0.800676	0.199324		3.35809	0.00023673	0.000348103	0.654323	0.0340492	0.151489	0.0885353	0.0427957	0.000998602	0.0218004	0.0054236
11.6859	0.11416	0.113913	35.4989	2.79027	14.07	8.68825	27.0917	0.270198	10.3956	0.966892		0.829733	0.170267		3.40181	0.000858496	0.000835479	0.652207	0.0337405	0.1533	0.0909224	0.0404321	0.00142216	0.0218093	0.00447252
11.7083	0.097518	0.034495	35.7774	2.91069	14.3147	8.67576	26.7966	0.26872	10.177	0.9472		0.829637	0.170363		3.42699	0.000727958	0.00025114	0.652493	0.034938	0.15482	0.0901246	0.0396978	0.00140399	0.0211936	0.00434924
11.7306	0.03175	0.168899	36.5056	2.89804	14.6112	8.86865	25.7545	0.476585	9.61288	1.07198		0.802546	0.197454		3.48788	0.000232872	0.0012082	0.654152	0.0341789	0.155268	0.09052	0.0374879	0.00244656	0.0196694	0.00483625
11.7529	0.037615	0.075222	36.9997	2.98506	15.2101	9.05543	24.6115	0.300162	9.79676	0.928403		0.827073	0.172927		3.53909	0.000271897	0.000530305	0.653412	0.0346957	0.159294	0.091089	0.0353059	0.00151859	0.0197556	0.0041279
11.7753	0	0.102207	37.3284	3.02397	15.3842	9.2725	23.8134	0.286417	9.88588	0.903064		0.832263	0.167737		3.57106	0	0.000714094	0.653313	0.0348334	0.159675	0.0924374	0.033855	0.00143608	0.0197569	0.00397929
11.7976	0.056769	0.068194	37.7819	2.96444	15.5253	9.45948	23.0444	0.385593	9.5672	1.14675		0.790856	0.209144		3.60888	0.000402414	0.000471461	0.654321	0.0337898	0.159451	0.0933132	0.0324185	0.00191308	0.0189196	0.00500013
11.82	0	0.091314	38.2534	2.98213	15.6965	9.53079	22.6906	0.342775	9.44292	0.969563		0.815305	0.184695		3.64085	0	0.000625759	0.656671	0.033693	0.159793	0.0931911	0.0316404	0.00168571	0.0185099	0.00419042
11.8423	0.049715	0.065465	38.5981	3.00825	16.134	9.76553	22.1901	0.316262	9.12823	0.744309		0.847529	0.152471		3.67986	0.000345613	0.000443864	0.655563	0.0336278	0.162506	0.0944742	0.0306146	0.00153884	0.0177033	0.00318278
11.8647	0.087464	0.123299	38.6286	3.18644	16.1606	9.90882	21.1852	0.262356	9.36063	1.09668		0.794604	0.205396		3.69872	0.000604939	0.000831725	0.652735	0.0354379	0.161943	0.0953714	0.0290791	0.00127004	0.0180615	0.00466566
11.887	0.034726	0.078286	38.8778	3.08709	16.2511	10.0941	20.5599	0.342476	9.30111	1.37336		0.754277	0.245723		3.71989	0.000238814	0.000525081	0.653209	0.0341377	0.161924	0.0966023	0.0280602	0.00164846	0.0178445	0.00580951
11.9094	0	0.161798	39.8074	3.26754	16.4002	10.3336	19.8613	0.209629	9.04802	0.91048		0.818321	0.181679		3.78564	0	0.00106637	0.65721	0.0355056	0.160571	0.0971767	0.026636	0.000991492	0.0170575	0.00378456
11.9317	0.073814	0.072219	39.4541	3.21068	16.5777	10.364	19.5963	0.348745	9.05844	1.24409		0.767451	0.232549		3.775	0.000500214	0.000477317	0.653214	0.0349861	0.162766	0.0977364	0.0263546	0.00165412	0.0171252	0.00518586
11.954	0.081218	0.09937	39.8063	3.26723	16.6621	10.3495	19.3699	0.31687	9.15601	0.891474		0.82317	0.17683		3.79625	0.000547308	0.00065309	0.655356	0.035403	0.16268	0.0970539	0.0259044	0.00149453	0.0172128	0.0036952
11.9764	0.0371	0.039836	39.9961	3.33593	16.7173	10.6028	18.595	0.452077	9.12284	1.10104		0.789715	0.210285		3.82093	0.000248393	0.000260123	0.654226	0.0359139	0.162165	0.0987868	0.0247073	0.00211846	0.0170396	0.0045344
11.9987	0	0.082551	40.1467	3.34987	16.6058	10.5085	18.5787	0.239237	9.27172	1.21694		0.775445	0.224555		3.82254	0	0.000538819	0.656414	0.0360488	0.161015	0.0978672	0.0246754	0.00112061	0.0173105	0.00500957
12.0211	0.073333	0.127295	40.0803	3.26822	16.8957	10.6451	18.6175	0.413926	8.79284	1.08588		0.785873	0.214127		3.83147	0.00048963	0.00082893	0.6538	0.0350881	0.163444	0.0989081	0.0246692	0.00193434	0.0163781	0.00445966
12.0434	0.111011	0.078741	40.3969	3.32635	16.9706	10.6316	18.1248	0.423995	8.93844	0.99746		0.802436	0.197564		3.85303	0.000737051	0.000509883	0.655278	0.0355124	0.16325	0.0982304	0.023882	0.00197031	0.0165561	0.00407359
12.0658	0.026682	0.012795	40.2902	3.37799	17.1221	10.8157	18.0928	0.288048	8.95489	1.01867		0.799373	0.200627		3.85471	0.000177077	8.28173e-05	0.653263	0.036048	0.164636	0.099888	0.0238295	0.00133798	0.0165794	0.00415841
12.0881	0.011947	0.083152	40.5825	3.47047	16.8973	10.9984	18.0153	0.418667	8.51517	1.00704		0.793068	0.206932		3.87495	7.88727e-05	0.0005354	0.654564	0.0368414	0.161625	0.101045	0.0236034	0.00193455	0.0156829	0.00408944
12.1104	0.025926	0.097037	40.6763	3.40612	17.1693	10.6937	17.9839	0.361506	8.65154	0.934521		0.807546	0.192454		3.87676	0.000171081	0.000624512	0.655772	0.0361415	0.164151	0.0981994	0.0235513	0.00166964	0.0159266	0.00379319
12.1328	0.042736	0.071317	40.821	3.38159	17.3151	10.9426	17.578	0.224595	8.61217	1.01085		0.794304	0.205696		3.89525	0.000280668	0.000456804	0.65498	0.0357109	0.164758	0.100008	0.0229105	0.00103238	0.0157789	0.00408354
12.1551	0.001467	0.114149	40.7598	3.48034	17.3072	10.9862	17.3916	0.216283	8.69426	1.04876		0.789804	0.210196		3.89685	9.63055e-06	0.000730855	0.65373	0.0367387	0.164616	0.100365	0.0226582	0.00099377	0.0159228	0.00423492
12.1775	0.03101	0.160244	40.5772	3.39724	17.3226	10.8918	17.3812	0.394176	8.86844	0.976073		0.804616	0.195384		3.88436	0.000204228	0.00102928	0.652893	0.0359767	0.165292	0.0998222	0.0227175	0.00181697	0.016294	0.00395409
12.1998	0.050155	0.045028	40.7462	3.43446	17.2615	11.0192	17.4447	0.411465	8.35897	1.22832		0.755169	0.244831		3.89731	0.000329218	0.000288264	0.653435	0.0362501	0.164162	0.100655	0.0227247	0.00189036	0.0153069	0.00495942
12.2222	0.033453	0.019463	41.0112	3.54998	17.3889	11.0215	17.0169	0.359995	8.40148	1.19718		0.760809	0.239191		3.91908	0.000218366	0.000123908	0.654031	0.0372612	0.164454	0.100116	0.0220443	0.00164471	0.0152993	0.00480685
12.2445	0.019331	0.097698	40.806	3.46942	17.1916	10.9684	16.9531	0.150977	9.24023	1.10325		0.7915	0.2085		3.89577	0.000126939	0.000625697	0.654652	0.0366334	0.163561	0.10023	0.022093	0.000693895	0.0169273	0.00445619
12.2669	0.091068	0.114057	40.6561	3.58073	17.3088	11.2962	16.5844	0.380946	8.82932	1.15844		0.77551	0.22449		3.90942	0.00059592	0.000727917	0.64997	0.0376768	0.164102	0.102865	0.0215371	0.00174473	0.0161181	0.00466278
12.2892	0	0.133955	41.2538	3.38881	17.3106	11.197	16.4037	0.33487	9.03386	0.943414		0.81274	0.18726		3.92992	0	0.000850448	0.656086	0.0354714	0.163263	0.10143	0.0211913	0.0015257	0.0164055	0.00377749
12.3115	0.062584	0.040241	40.3468	3.4869	17.4863	11.5494	16.3803	0.323541	9.25178	1.07222		0.796372	0.203628		3.89884	0.00041064	0.000257517	0.646775	0.036789	0.166234	0.105456	0.0213297	0.00148583	0.0169352	0.00432744
12.3339	0.048835	0	40.425	3.74119	17.2	11.4812	16.71	0.222689	9.09582	1.07528		0.793134	0.206866		3.8986	0.000320447	0	0.648069	0.0394744	0.163523	0.10484	0.0217604	0.00102274	0.0166507	0.00434006
12.3562	0.043041	0.21575	40.8924	3.57318	17.4587	11.319	16.4735	0.332081	8.93156	0.760716		0.841812	0.158188		3.92459	0.000280558	0.0013716	0.651221	0.0374521	0.164883	0.102674	0.0213104	0.00151505	0.0162417	0.00305009
12.3786	0	0.042807	40.4822	3.55584	17.5321	11.4577	16.6259	0.337882	9.03756	0.928015		0.815294	0.184706		3.90475	0	0.000273523	0.647965	0.0374598	0.166417	0.104461	0.0216169	0.00154935	0.016518	0.00373979
12.4009	0	0.098247	40.2044	3.45115	17.5198	11.4066	16.4206	0.396354	9.3949	1.10807		0.793513	0.206487		3.88757	0	0.000630541	0.646361	0.0365175	0.167035	0.104454	0.0214442	0.0018255	0.017247	0.00448511
12.4233	0.047767	0.053701	40.0062	3.49781	17.5758	11.4704	16.3376	0.2752	9.51789	1.21763		0.779877	0.220123		3.88158	0.000314814	0.000345181	0.644169	0.0370684	0.167828	0.105201	0.0213687	0.00126945	0.0174998	0.0049362
12.4456	0	0.096872	40.1632	3.63402	17.9791	11.4583	16.0746	0.420439	9.04086	1.13257		0.78346	0.21654		3.90789	0	0.000618484	0.642343	0.0382526	0.170523	0.104382	0.0208833	0.00192636	0.0165108	0.00456046
12.468	0	0.136914	40.0919	3.64562	17.8212	11.383	16.1886	0.352442	9.11268	1.26769		0.765155	0.234845		3.89837	0	0.000876268	0.642767	0.0384683	0.169438	0.103949	0.0210827	0.00161876	0.0166826	0.00511699
12.4903	0	0.089191	40.4593	3.63403	18.1098	11.5326	15.6921	0.380713	8.97687	1.12529		0.78335	0.21665		3.93047	0	0.000566173	0.64336	0.0380329	0.170776	0.104456	0.0202692	0.00173432	0.0162997	0.00450508
12.5126	0.066608	0.097915	39.9704	3.51056	17.974	11.4353	16.4657	0.2672	9.22607	0.986166		0.809173	0.190827		3.88974	0.000438066	0.000628059	0.642241	0.0371254	0.171271	0.104659	0.0214911	0.00122996	0.0169276	0.00398946
12.535	0.057799	0.102146	40.1824	3.62686	17.8498	11.5092	15.5604	0.334392	9.66276	1.11421		0.797188	0.202812		3.90742	0.000378412	0.000652235	0.642726	0.0381818	0.169317	0.104859	0.0202177	0.0015323	0.0176486	0.00448708
12.5573	0.084507	0.065493	40.0441	3.55683	18.1305	11.5139	15.9133	0.232546	9.38124	1.07756		0.797816	0.202184		3.90362	0.000553809	0.000418601	0.641137	0.037481	0.172147	0.105004	0.0206963	0.00106664	0.0171511	0.00434368
12.5797	0	0.105406	40.4766	3.64508	17.5664	11.5773	16.1852	0.498994	9.00688	0.93816		0.813134	0.186866		3.91575	0	0.000671619	0.646055	0.0382919	0.166275	0.105254	0.0209847	0.00228169	0.0164157	0.00377005
12.602	0.042865	0.041561	40.68	3.55385	17.7773	11.2337	16.3291	0.230134	9.08089	1.03058		0.799751	0.200249		3.91769	0.000279902	0.000264684	0.648979	0.037315	0.168187	0.10208	0.0211608	0.00105179	0.0165424	0.00413937
12.6244	0.027705	0.120274	40.5036	3.71024	17.8955	11.1347	16.1014	0.17122	9.14587	1.18951		0.77703	0.22297		3.91629	0.000180975	0.000766248	0.646396	0.0389711	0.169366	0.101217	0.0208732	0.000782811	0.0166667	0.00477947
12.6467	0.041909	0.160264	40.5995	3.7402	17.3366	11.606	15.7369	0.111509	9.72393	0.943185		0.823721	0.176279		3.91827	0.00027362	0.0010205	0.6476	0.0392659	0.163994	0.105447	0.0203903	0.000509557	0.0177112	0.0037878
12.669	0.033134	0.086712	40.2291	3.42765	17.6311	11.2134	16.5538	0.391936	9.41921	1.01388		0.80809	0.19191		3.88525	0.000218167	0.000556843	0.647145	0.0362905	0.168197	0.102746	0.0216311	0.00180623	0.017302	0.00410631
12.6914	0.11253	0.093422	40.1703	3.50579	17.3628	11.2989	16.9379	0.341339	9.11919	1.05778		0.79623	0.20377		3.87968	0.000742005	0.000600794	0.647127	0.0371711	0.165876	0.103678	0.0221648	0.00157531	0.0167749	0.00429025
12.7137	0	0.047015	39.564	3.70629	17.4227	11.3551	16.7162	0.416418	9.65833	1.11398		0.797148	0.202852		3.85517	0	0.000304275	0.641412	0.0395468	0.167506	0.104857	0.0220137	0.00193403	0.0178796	0.00454694
12.7361	0.113814	0.10607	40.0259	3.78546	16.8828	11.3513	17.1712	0.135112	9.34193	1.08638		0.795816	0.204184		3.86611	0.000753105	0.000684527	0.647063	0.0402772	0.161856	0.104525	0.022549	0.000625744	0.017245	0.00442171
12.7584	0.074505	0.001448	39.3013	3.56283	16.9263	10.9167	18.0403	0.445567	9.67215	1.05883		0.805459	0.194541		3.80609	0.000500773	9.49209e-06	0.645369	0.0385062	0.164832	0.102109	0.0240639	0.0020961	0.0181361	0.00437757
12.7808	0.000254	0.044796	39.2178	3.48773	16.438	10.5584	19.2365	0.35074	9.72176	0.944089		0.82355	0.17645		3.76902	1.72401e-06	0.000296539	0.65033	0.0380652	0.16165	0.099728	0.0259118	0.00166622	0.0184084	0.00394156
12.8031	0.1531	0.163666	38.8102	3.39791	16.296	10.4962	19.9802	0.47337	8.96682	1.26263		0.762968	0.237032		3.74485	0.00104586	0.00109043	0.647725	0.0373243	0.161289	0.0997807	0.0270872	0.00226331	0.0170885	0.00530548
12.8255	0.010904	0.034233	37.8351	3.47633	16.0533	10.4918	21.0433	0.303235	9.56993	1.18185		0.785874	0.214126		3.6765	7.58727e-05	0.000232318	0.643191	0.0388957	0.161841	0.101593	0.0290589	0.0014768	0.0185769	0.00505837
12.8478	0.065209	0.012008	38.1547	3.41569	16.3605	10.2435	21.556	0.313943	8.69314	1.18528		0.768746	0.231254		3.69395	0.000451596	8.11057e-05	0.64556	0.0380366	0.164158	0.0987204	0.0296263	0.00152172	0.0167952	0.00504908
12.8701	0.023244	0.119329	38.0092	3.50448	16.4069	10.1818	21.907	0.369093	8.45108	1.02793		0.78842	0.21158		3.6882	0.000161224	0.000807242	0.6441	0.0390863	0.16488	0.0982784	0.0301556	0.00179183	0.016353	0.00438565
12.8925	0.039097	0.097842	37.4089	3.53678	16.9378	10.2928	21.1922	0.42038	9.22084	0.853314		0.830444	0.169556		3.67555	0.000272117	0.000664164	0.63611	0.0395823	0.170802	0.0996918	0.0292721	0.00204784	0.0179039	0.00365318
12.9148	0	0	38.0049	3.4307	16.7936	10.2197	21.6791	0.369246	8.32148	1.18119		0.761514	0.238486		3.69735	0	0	0.642435	0.0381687	0.16835	0.0984007	0.029768	0.00178814	0.0160624	0.00502707
12.9372	0.046276	0.101275	38.3925	3.63954	17.0056	10.3492	20.3395	0.192255	9.08019	0.853642		0.828214	0.171786		3.73663	0.000316818	0.00067623	0.642164	0.0400665	0.168682	0.0986001	0.0276351	0.000921244	0.0173426	0.00359485
12.9595	0.049539	0.027671	37.5759	3.65503	17.3912	10.9134	19.2281	0.434747	9.64248	1.08197		0.801561	0.198439		3.72516	0.000340202	0.000185333	0.630442	0.0403609	0.173038	0.104295	0.0262054	0.00208963	0.0184733	0.00457039
12.9819	0.112243	0.058685	39.1052	3.9044	16.8096	10.924	19.0859	0.282745	9.05084	0.666506		0.860235	0.139765		3.79799	0.000756031	0.000385519	0.643518	0.0422879	0.164044	0.102394	0.0255128	0.00133296	0.0170073	0.00276143
13.0042	0.04815	0.058971	37.6404	3.59976	17.7993	11.0722	18.1145	0.303899	10.2479	1.11501		0.806417	0.193583		3.74529	0.000328886	0.000392849	0.62813	0.039537	0.176147	0.105244	0.024555	0.00145285	0.0195276	0.00468465
13.0266	0.01538	0.111996	38.3922	3.79588	17.5514	11.115	17.7393	0.591192	9.76442	0.923195		0.827405	0.172595		3.78993	0.000103815	0.000737299	0.633129	0.0411999	0.171648	0.104406	0.0237632	0.00279302	0.0183872	0.00383307
13.0489	0.098611	0.123858	37.9308	3.66631	17.7675	11.1873	17.1091	0.452083	10.7154	0.949165		0.836516	0.163484		3.77027	0.000669094	0.000819641	0.62878	0.040001	0.174668	0.105633	0.0230385	0.00214695	0.0202831	0.00396144
13.0712	0.035686	0.031186	37.586	4.19519	18.0266	11.83	16.3371	0.361933	9.9843	1.61208		0.737336	0.262664		3.79872	0.000240323	0.00020483	0.618398	0.0454285	0.175887	0.110866	0.0218342	0.00170595	0.0187577	0.00667782
13.0936	0.103755	0.087181	38.1957	3.97413	18.2303	11.2074	16.4509	0.269397	10.3438	1.13737		0.804766	0.195234		3.81028	0.000696605	0.00057087	0.626524	0.0429042	0.177336	0.104712	0.0219196	0.00126594	0.0193742	0.00469709
13.1159	0.102882	0.108156	37.9189	3.9541	18.3052	12.0234	15.097	0.195802	10.8687	1.42594		0.775518	0.224482		3.82458	0.000688162	0.000705569	0.619659	0.0425284	0.177398	0.111916	0.0200404	0.000916665	0.0202812	0.00586683
13.1383	0.042998	0.058295	38.8143	4.15498	18.5755	11.9231	14.9759	0.204725	10.0945	1.15571		0.798341	0.201659		3.88224	0.000283335	0.000374646	0.624869	0.0440252	0.177344	0.109334	0.0195844	0.000944202	0.0185567	0.00468438
13.1606	0.329056	0.199118	39.0149	3.8136	18.6034	11.744	14.7676	0.301221	10.3972	0.829849		0.850271	0.149729		3.88393	0.00216737	0.00127912	0.627826	0.0403905	0.177533	0.107645	0.0193036	0.00138864	0.0191049	0.00336211
13.183	0.104243	0.141494	38.6507	4.07456	18.671	11.9501	14.7104	0.529812	10.3914	0.776291		0.858501	0.141499		3.87747	0.000687753	0.000910462	0.623001	0.0432262	0.178475	0.109716	0.0192608	0.00244653	0.0191261	0.00315036
13.2053	0.083606	0.119585	38.5826	4.10179	18.8645	11.921	14.1561	0.210401	10.6917	1.2687		0.792516	0.207484		3.88076	0.000551131	0.000768833	0.621377	0.0434783	0.180172	0.109357	0.0185194	0.000970751	0.019662	0.0051443
13.2276	0.03318	0.118934	38.9362	4.10473	18.416	11.6774	14.8864	0.356341	10.0691	1.4017		0.765031	0.234969		3.88035	0.000218746	0.000764729	0.627139	0.043514	0.175907	0.107133	0.0194769	0.00164427	0.0185191	0.00568422
13.25	0.008809	0	38.5726	4.29306	18.5095	11.6102	15.45	0.234293	10.4127	0.908724		0.838542	0.161458		3.85823	5.84081e-05	0	0.624844	0.0457714	0.177814	0.107128	0.0203302	0.0010873	0.0192608	0.0037062
13.2723	0	0.010705	38.3274	4.31177	18.6052	12.0913	14.7225	0.179672	10.2717	1.47976		0.758815	0.241185		3.86769	0	6.90569e-05	0.619352	0.0458584	0.178296	0.111293	0.0193255	0.000831774	0.0189535	0.00602038
13.2947	0.084568	0.090283	39.3233	4.04251	18.7424	12.2764	13.7816	0.40948	10.2307	1.0188		0.819868	0.180132		3.92647	0.000550983	0.000573688	0.625932	0.042351	0.176921	0.111306	0.0178195	0.00186727	0.0185953	0.00408291
13.317	0.042607	0.094755	38.1822	4.2295	18.3458	12.3625	14.6773	0.334941	10.5406	1.18981		0.800613	0.199387		3.85837	0.000282496	0.000612733	0.618497	0.0450921	0.176235	0.114065	0.0193127	0.00155432	0.0194967	0.0048524
13.3394	0.046096	0.21029	38.9887	4.2757	17.9982	12.3096	14.2052	0.145106	10.455	1.36617		0.776217	0.223783		3.89524	0.000302735	0.00134696	0.625582	0.0451531	0.171258	0.112502	0.0185145	0.000667003	0.0191553	0.00551891
13.3617	0.070265	0.101903	36.9596	4.29111	18.4417	12.3123	14.8111	0.454579	11.4507	1.10678		0.824231	0.175769		3.79515	0.000473636	0.000669932	0.608665	0.046511	0.180107	0.115494	0.0198134	0.00214466	0.0215329	0.00458897
13.3841	0.014992	0	38.0862	3.8809	17.9251	12.1699	15.8787	0.112336	10.6943	1.23769		0.796594	0.203406		3.81647	0.000100492	0	0.623714	0.0418299	0.174084	0.11352	0.0211228	0.000527029	0.0199981	0.00510313
13.4064	0.018041	0.038622	37.0146	4.32248	18.5359	12.0569	14.9445	0.446581	11.3903	1.23206		0.807331	0.192669		3.79344	0.000121664	0.000254024	0.609846	0.0468722	0.181108	0.113149	0.0200009	0.00210787	0.0214291	0.00511073
13.4287	0	0.01786	38.0484	4.1129	18.0591	12.5242	14.8514	0.18017	11.3404	0.865609		0.855867	0.144133		3.83605	0	0.000116164	0.619915	0.0441042	0.17449	0.116229	0.0196554	0.00084096	0.0210981	0.00355077
13.4511	0	0.001209	37.8677	4.8164	18.3586	12.3429	14.8667	0.333886	10.4423	0.970282		0.829871	0.170129		3.85599	0	7.8228e-06	0.61378	0.0513808	0.176467	0.113954	0.019574	0.00155038	0.0193268	0.00395955
13.4734	0.21072	0	36.8509	4.2397	18.511	12.7657	14.5553	0.336903	11.2003	1.32955		0.792455	0.207545		3.80431	0.00141698	0	0.605413	0.0458431	0.180348	0.119459	0.0194243	0.00158564	0.0210114	0.00549936
13.4958	0.254631	8.8e-05	36.3225	4.9368	18.6856	13.0121	14.1204	0.232313	11.7002	0.73533		0.878225	0.121775		3.80647	0.00171129	5.76809e-07	0.596394	0.0533504	0.181946	0.121695	0.0188331	0.00109277	0.0219367	0.00303979
13.5181	0.111314	0	36.9436	4.83699	18.363	13.377	13.162	0.558095	11.7271	0.92091		0.852328	0.147672		3.84263	0.000741064	0	0.600885	0.05178	0.177122	0.12393	0.0173897	0.0026005	0.0217802	0.00377114
13.5405	0.238534	0	35.4818	5.5721	19.1277	14.2799	11.8042	0.694504	11.4667	1.33461		0.795678	0.204322		3.84544	0.00158686	0	0.576685	0.0596057	0.184364	0.132198	0.0155844	0.00323374	0.021281	0.00546123
13.5628	0.163845	0.269461	35.3716	5.90161	19.3414	15.2009	11.6222	0.309347	10.3829	1.43674		0.766109	0.233891		3.88369	0.00107925	0.00173111	0.569233	0.0625089	0.184588	0.139339	0.015193	0.00142619	0.0190798	0.00582126
13.5852	0.119951	0	35.4684	5.39462	20.528	15.3992	10.8679	0.162826	11.0478	1.01143		0.831955	0.168045		3.90367	0.000786077	0	0.567869	0.0568464	0.194909	0.140434	0.0141342	0.00074684	0.0201977	0.00407707
13.6075	0.400069	0.012243	36.7684	5.62209	21.2516	15.2616	7.90107	0.170413	11.573	1.03959		0.834593	0.165407		4.01293	0.00255039	7.61199e-05	0.572654	0.0576303	0.196285	0.13539	0.00999594	0.000760357	0.0205819	0.00407646
13.6298	0.26694	0.243294	35.6148	5.5379	20.6624	16.6044	8.1861	0.163755	11.8486	0.871788		0.860338	0.139662		3.96636	0.0017217	0.00153042	0.561202	0.0574339	0.193084	0.149032	0.0104782	0.00073923	0.0213194	0.00345863
13.6522	0.070936	0.025415	33.6963	6.22607	20.3162	15.9094	9.80667	0.662176	11.5588	1.72794		0.751981	0.248019		3.85529	0.0004707	0.000164477	0.546267	0.0664313	0.195319	0.146908	0.0129141	0.00307534	0.0213972	0.00705271
13.6745	0.416704	0.033604	36.5167	6.01666	20.6469	16.5359	8.60398	0.040215	9.46753	1.72177		0.713654	0.286346		4.0343	0.00264237	0.000207824	0.565723	0.0613484	0.18969	0.145918	0.0108276	0.000178483	0.0167482	0.00671571
13.6969	0.045053	0.200822	34.5644	5.75359	21.4883	16.5592	8.34411	0.342896	11.6389	1.06277		0.832321	0.167679		3.93736	0.000292721	0.00127256	0.548661	0.0601104	0.202281	0.149721	0.0107591	0.00155932	0.0210964	0.00424734
13.7192	0.448411	0.039377	34.9124	5.653	20.977	15.7378	9.10839	0.506112	11.6893	0.928157		0.85093	0.14907		3.91812	0.00292774	0.000250748	0.556907	0.0593494	0.198438	0.142993	0.0118022	0.00231284	0.0212917	0.00372759
13.7416	0	0.239592	34.7488	5.46848	21.4987	16.5591	8.89277	0.449637	11.3043	0.838598		0.859349	0.140651		3.93613	0	0.00151871	0.551759	0.0571495	0.202442	0.149767	0.0114701	0.00204536	0.0204963	0.0033525
13.7639	0.042065	0.0073	34.6939	5.71428	19.9714	16.7274	9.31139	0.151435	12.2816	1.09914		0.835107	0.164893		3.89534	0.000276255	4.67573e-05	0.556657	0.0603436	0.19003	0.152873	0.0121358	0.000696077	0.0225015	0.00444009
13.7862	0.200667	0.04985	35.8312	5.75171	21.8397	16.4839	8.05455	0.460846	10.9556	0.372025		0.930301	0.0696988		4.01191	0.00127955	0.000310017	0.5582	0.058974	0.201768	0.14627	0.0101927	0.00205675	0.0194887	0.00145917
13.8086	0.119909	0.125044	33.4695	5.89048	22.0138	15.4758	9.51142	0.735804	10.6838	1.97437		0.710367	0.289633		3.87599	0.000791414	0.00080492	0.539694	0.0625149	0.210509	0.142141	0.0124584	0.00339904	0.0196718	0.00801551
13.8309	0.076532	0	34.7318	6.00021	21.0192	15.8753	9.86151	0.517226	10.8805	1.03766		0.826165	0.173835		3.91705	0.000499826	0	0.554177	0.0630119	0.198891	0.144282	0.0127816	0.00236428	0.019824	0.00416851
13.8533	0.101329	0	34.1641	5.83163	20.9771	15.6839	9.54894	0	11.6906	2.00241		0.725741	0.274259		3.877	0.000668608	0	0.550748	0.0618741	0.200543	0.144014	0.0125043	0	0.02152	0.00812721
13.8756	0.224777	0.009198	33.8792	6.12865	21.0815	15.9081	8.99673	0.488605	11.4768	1.80638		0.742249	0.257751		3.88799	0.00147898	5.90256e-05	0.544613	0.0648417	0.200971	0.14566	0.0117479	0.00225014	0.0210667	0.00731085
13.898	0.160419	0.019235	35.9321	6.03755	21.4655	15.8003	8.14708	0.060259	11.6521	0.725564		0.87921	0.12079		3.99381	0.00102755	0.000120165	0.562309	0.0621854	0.19921	0.14084	0.0103565	0.000270154	0.0208217	0.00285873
13.9203	0.227221	0.027476	35.0554	6.4337	21.0126	16.3818	8.06917	0.61218	11.0704	1.11001		0.818852	0.181148		3.97253	0.00146324	0.000172568	0.551529	0.0666206	0.196052	0.146806	0.0103125	0.00275924	0.0198883	0.0043969
13.9427	0.143325	0	35.6673	6.19423	20.5745	17.1332	10.0741	0.002738	9.28777	0.922854		0.820195	0.179805		3.9922	0.000918427	0	0.558391	0.063825	0.191018	0.152783	0.0128114	1.228e-05	0.0166035	0.00363752
13.965	0.219517	0.144265	36.7663	5.88756	20.6946	15.9217	8.6234	0.49147	10.2095	1.0418		0.816235	0.183765		4.02497	0.00139521	0.000894274	0.570909	0.060171	0.190569	0.140823	0.0108772	0.00218631	0.0181026	0.00407292
13.9873	0.197774	0.203348	35.0888	5.93792	20.8608	15.4843	9.84973	0.536684	10.7271	1.11353		0.813652	0.186348		3.92557	0.00128884	0.00129244	0.558658	0.0622224	0.196964	0.140422	0.0127386	0.00244789	0.0195019	0.0044636
14.0097	0.242573	0	35.2884	5.97635	20.2669	16.5103	9.37519	0.467645	10.4622	1.41032		0.770765	0.229235		3.94935	0.00157127	0	0.558453	0.062248	0.190204	0.148826	0.0120519	0.00212015	0.0189059	0.00561922
14.032	0.017844	0.005892	35.657	5.39025	21.69	15.8069	9.49087	0.14164	9.9336	1.86598		0.706992	0.293008		3.96853	0.000115026	3.7043e-05	0.56156	0.055872	0.202576	0.141796	0.0121416	0.000639048	0.0178639	0.00739881
14.0544	0.398747	0.017682	35.2574	5.72644	20.7083	16.1714	8.79672	0.124749	11.8833	0.915271		0.85475	0.14525		3.93914	0.00258959	0.000111996	0.559409	0.0597997	0.194851	0.146148	0.0113376	0.000567039	0.0215296	0.00365623
14.0767	0.216783	0	35.8594	5.76821	20.9431	15.6561	8.92098	0.582278	10.8708	1.18233		0.806477	0.193523		3.96954	0.00139707	0	0.564603	0.0597745	0.195551	0.140408	0.0114096	0.00262644	0.0195444	0.00468687
14.0991	0.315256	0.399157	35.5769	5.64539	21.2551	16.3011	8.80182	0	10.8504	0.854794		0.851925	0.148075		3.97751	0.00202762	0.00250383	0.559033	0.0583845	0.198066	0.1459	0.0112347	0	0.0194686	0.0033817
14.1214	0.228104	0	34.3672	5.86649	21.0652	16.4336	7.58423	0.275837	12.8666	1.31287		0.816243	0.183757		3.91683	0.00148981	0	0.548389	0.061611	0.199337	0.149364	0.00983052	0.00126094	0.0234438	0.00527439
14.1438	0.264117	0.001714	36.1468	6.23833	20.7081	16.3178	8.42647	0.067377	10.5568	1.27259		0.789913	0.210087		4.01039	0.00168478	1.06634e-05	0.56333	0.0639878	0.191387	0.144852	0.0106674	0.000300817	0.0187864	0.00499327
14.1661	0.391423	0.038658	36.062	5.77286	20.732	15.668	8.48578	0.083908	11.2406	1.52478		0.769655	0.230345		3.97732	0.00251762	0.000242505	0.566682	0.0597056	0.1932	0.14024	0.0108318	0.000377737	0.0201697	0.00603257
14.1884	0.210859	0	34.8381	5.21588	21.2615	16.2112	9.3147	0.30492	11.1578	1.48506		0.773007	0.226993		3.91824	0.00137669	0	0.555703	0.0547585	0.201123	0.14729	0.0120692	0.00139339	0.0203229	0.00596397
14.2108	0.261386	0.199195	36.2769	5.56382	20.869	16.2512	7.48238	0.144804	11.0406	1.91069		0.723682	0.276318		4.00931	0.00166781	0.0012396	0.565509	0.0570845	0.192926	0.144299	0.00947479	0.000646677	0.0196528	0.00749903
14.2331	0.218853	0.26688	34.3129	6.29354	21.4756	16.1567	8.42062	0	11.6148	1.2401		0.809347	0.190653		3.93201	0.00142387	0.00169345	0.545409	0.0658408	0.202436	0.14628	0.0108725	0	0.0210813	0.0049628
14.2555	0.163199	0.11675	36.5426	5.42356	20.5369	16.0705	9.58184	0.427043	10.0997	1.03788		0.815178	0.184822		3.9921	0.0010458	0.000729672	0.572108	0.0558853	0.190674	0.14331	0.0121856	0.00191534	0.0180554	0.004091
14.2778	0.227473	0.093776	35.2664	5.66612	21.2552	15.7774	8.82637	0.30367	10.7393	1.84431		0.725216	0.274784		3.95079	0.00147293	0.000592217	0.557901	0.0589953	0.199407	0.142168	0.0113422	0.00137624	0.0193995	0.00734574
14.3002	0.149013	0.23682	35.8659	5.75866	20.5164	15.6218	9.92022	0.046477	10.6752	1.20944		0.800025	0.199975		3.9512	0.000964782	0.00149541	0.567326	0.0599524	0.192456	0.140751	0.0127465	0.000210613	0.0192818	0.0048166
14.3225	0.049103	0.266471	35.1803	5.58909	20.3606	16.4835	8.95472	0	12.2134	0.902781		0.859784	0.140216		3.92488	0.000320049	0.00169393	0.560213	0.0585773	0.192274	0.149511	0.0115831	0	0.0222081	0.00361943
14.3448	0.274286	0.182614	35.9283	6.02212	20.7993	16.1975	9.07141	0.177176	10.458	0.889208		0.842038	0.157962		3.99022	0.0017585	0.00114185	0.562756	0.0620824	0.193202	0.144511	0.0115419	0.000795033	0.0187047	0.00350664
14.3672	0.187102	0.090186	35.6491	5.81672	20.9245	17.2925	8.3591	0.23984	10.6251	0.815839		0.855133	0.144867		4.00094	0.00119633	0.000562405	0.556885	0.0598041	0.193844	0.153866	0.0106071	0.00107334	0.0189527	0.00320868
14.3895	0.164008	0	34.7298	5.76487	20.7313	16.3621	8.40845	0.369386	12.0973	1.37276		0.799768	0.200232		3.92007	0.0010703	0	0.553717	0.0604937	0.196016	0.148592	0.0108898	0.00168719	0.0220239	0.00551041
14.4119	0.226292	0	33.8854	5.79405	22.0573	15.284	8.191	0.460463	12.9258	1.17569		0.832863	0.167137		3.8842	0.0014904	0	0.545245	0.0613616	0.210479	0.140083	0.0107062	0.00212261	0.0237496	0.00476294
14.4342	0.060318	0.250299	34.6576	6.19595	20.8616	15.5331	8.91223	0.322235	12.0523	1.15435		0.825549	0.174451		3.91016	0.000394627	0.00159712	0.553968	0.0651821	0.197748	0.14142	0.0115716	0.00147555	0.0219977	0.00464544
14.4566	0.127484	0.092878	34.8126	6.38861	20.8938	16.059	8.80387	0.165405	11.0617	1.59454		0.758704	0.241296		3.94198	0.000827325	0.000587856	0.551954	0.0666665	0.196454	0.145028	0.0113386	0.000751297	0.0200267	0.00636512
14.4789	0.081059	0.099312	34.5581	6.34317	20.6198	16.0738	8.88561	0.568385	11.5201	1.25076		0.80675	0.19325		3.91903	0.000529123	0.00063226	0.551126	0.0665799	0.195013	0.146012	0.0115109	0.00259681	0.0209787	0.00502202
14.5013	0.102792	0.329979	34.5334	5.84667	21.2057	16.6487	8.32334	0.205692	11.3937	1.40998		0.785527	0.214473		3.93782	0.000667787	0.00209076	0.548105	0.0610756	0.199598	0.150512	0.010731	0.000935274	0.0206496	0.00563432
14.5236	0.285681	0.127308	34.1488	5.84229	20.204	16.6499	9.0742	0	12.9253	0.742446		0.887522	0.112478		3.87669	0.00188519	0.000819344	0.550547	0.0619922	0.193168	0.152897	0.0118836	0	0.0237946	0.00301361
14.5459	0.179971	0.062	35.9583	5.86939	20.9098	16.4757	8.7204	0.212349	10.9755	0.636536		0.886559	0.113441		3.99295	0.00115304	0.000387409	0.562841	0.0604664	0.194095	0.146892	0.0110877	0.000952211	0.0196169	0.0025085
14.5683	0.184517	0	34.4628	5.54029	21.3453	15.8316	8.94169	0.792916	11.7836	1.11731		0.826993	0.173007		3.90257	0.00120954	0	0.551924	0.0583978	0.202726	0.144418	0.0116324	0.00363792	0.0215489	0.00450514
14.5906	0.1362	0.028405	34.8519	5.66435	21.7084	16.0907	8.35334	0.497613	11.4931	1.17601		0.815824	0.184176		3.94473	0.000883272	0.00017966	0.552191	0.0590675	0.203971	0.145213	0.0107509	0.00225866	0.0207931	0.00469114
14.613	0	0.017188	34.1824	5.58827	21.0171	16.2056	8.93597	0	13.119	0.934504		0.864184	0.135816		3.87631	0	0.000110632	0.551143	0.0593026	0.200961	0.148831	0.0117037	0	0.0241537	0.00379357
14.6353	0.082886	0	34.3791	6.00731	21.2829	15.7199	9.3326	0.472309	11.2477	1.47533		0.775558	0.224442		3.90572	0.000542894	0	0.55014	0.0632695	0.20197	0.143284	0.0121312	0.00216522	0.0205524	0.00594391
14.6577	0.440843	0	34.7314	5.7597	20.2646	17.0641	9.28764	0.822848	11.1884	0.44055		0.92007	0.0799304		3.92616	0.00287244	0	0.552884	0.0603458	0.191306	0.154726	0.0120099	0.00375257	0.0203376	0.00176568
14.68	0.001595	0.287162	34.8979	5.73054	22.0825	15.9869	8.45055	0	11.3845	1.17841		0.814083	0.185917		3.95435	1.03186e-05	0.00181186	0.551574	0.0596122	0.206981	0.143925	0.0108495	0	0.0205465	0.00468928
14.7024	0.115168	0.160442	36.6115	5.68637	21.0975	16.1706	8.92115	0	10.3177	0.919593		0.835672	0.164328		4.02011	0.000732871	0.000995754	0.569193	0.0581851	0.194514	0.143197	0.0112663	0	0.0183166	0.0035995
14.7247	0.529487	0.279836	35.0689	5.92501	20.6971	15.9783	9.97283	0.355036	10.6879	0.505669		0.905481	0.094519		3.93323	0.00344382	0.00177511	0.557253	0.0619662	0.195037	0.144621	0.0128727	0.00161622	0.0193928	0.00202302
14.747	0.090314	0.10584	35.8555	5.64215	20.9977	15.894	9.32493	0.094027	11.1866	0.808887		0.862415	0.137585		3.9637	0.000582893	0.000666226	0.565373	0.0585544	0.19635	0.142752	0.0119439	0.000424746	0.0201418	0.00321123
14.7694	0.347062	0	35.7615	5.67309	22.0657	15.0168	8.34899	0.161873	11.3899	1.23498		0.806957	0.193043		3.9758	0.00223315	0	0.562176	0.0586963	0.205708	0.134463	0.0106613	0.000728999	0.0204454	0.00488788
14.7917	0.036527	0.408496	36.3248	6.36089	21.4492	15.7973	7.71533	0.278087	10.6387	0.990619		0.829574	0.170426		4.03613	0.000231517	0.00252519	0.562494	0.0648288	0.196972	0.139337	0.00970485	0.00123365	0.0188116	0.00386212
14.8141	0.079662	0.091358	35.9827	5.80908	20.4324	16.4546	8.44424	0	11.2729	1.43312		0.780953	0.219047		3.98117	0.000511888	0.000572544	0.56489	0.0600222	0.190225	0.147138	0.0107684	0	0.020208	0.00566442
14.8364	0.209634	0.134889	35.2357	5.55323	22.128	16.1679	8.32199	0.347779	10.9615	0.939358		0.840992	0.159008		3.97662	0.0013486	0.00084632	0.553795	0.0574442	0.206246	0.144739	0.0106246	0.00156591	0.0196723	0.00371708
14.8588	0.30356	0.097805	34.6791	6.20052	21.228	16.7945	8.98231	0.471	10.4072	0.836038		0.849446	0.150554		3.95886	0.00196159	0.000616401	0.547492	0.0644278	0.198745	0.151023	0.0115191	0.00213024	0.0187614	0.00332308
14.8811	0.2752	0.175178	34.6955	5.8112	20.9813	15.4309	9.72162	0.24338	11.2587	1.40696		0.783876	0.216124		3.90213	0.00180419	0.00112008	0.555714	0.0612604	0.199292	0.140779	0.0126484	0.00111676	0.0205915	0.00567367
14.9034	0.079059	0.113493	35.4986	5.5332	20.614	16.322	9.27937	0.354528	10.5184	1.68731		0.738594	0.261406		3.95131	0.000511852	0.000716638	0.561501	0.0576036	0.193365	0.147055	0.0119228	0.00160652	0.0189981	0.00671953
14.9258	0.236755	0.130879	35.8292	5.63928	20.972	16.1547	8.3581	0.515887	10.9517	1.21142		0.803827	0.196173		3.98194	0.00152104	0.000820065	0.562371	0.0582565	0.195211	0.144429	0.0106565	0.00231973	0.0196286	0.00478723
14.9481	0.136226	0	34.0737	5.40117	21.4701	16.2519	10.2429	0.587847	10.7195	1.11662		0.813123	0.186877		3.88622	0.000896741	0	0.54799	0.0571709	0.20477	0.148877	0.0133812	0.00270841	0.0196854	0.00452131
14.9705	0.375058	0.315884	36.1665	6.06517	21.1964	15.6845	8.23815	0.108202	10.4655	1.38476		0.774035	0.225965		4.01161	0.00239174	0.00196463	0.563466	0.0621926	0.195839	0.139187	0.0104258	0.00048294	0.0186183	0.00543174
14.9928	0.012808	0	36.737	5.61722	21.359	16.543	9.26016	0.156379	9.725	0.589446		0.882047	0.117953		4.03654	8.11721e-05	0	0.568819	0.0572437	0.196124	0.145899	0.0116469	0.000693659	0.0171941	0.00229784
15.0152	0	0.112845	35.6454	5.68839	20.992	16.2299	9.53736	0.06828	11.003	0.722892		0.873398	0.126602		3.96003	0	0.000710978	0.562581	0.0590889	0.196478	0.145904	0.0122273	0.000308725	0.0198295	0.0028725
15.0375	0	0	34.4687	5.9853	21.5338	16.6534	8.78747	0.039114	11.3331	1.19907		0.810746	0.189254		3.93656	0	0	0.547253	0.0625437	0.20275	0.150604	0.011333	0.000177907	0.0205463	0.00479306
15.0599	0	0.007286	34.9531	5.95864	21.4887	15.9791	8.99226	0.483327	12.1376	0		1	0		3.93611	0	4.61842e-05	0.555007	0.0622723	0.202349	0.144522	0.0115985	0.00219862	0.0220072	0
15.0822	0.209334	0.179348	35.0513	6.31853	21.4901	15.6601	8.0634	0.377733	11.3458	1.30438		0.797672	0.202328		3.96367	0.00135107	0.00112894	0.552697	0.0655743	0.200955	0.140652	0.0103281	0.00170634	0.0204285	0.00517833
15.1045	0.010499	0.034808	36.0322	5.61256	21.5437	15.9389	8.2304	0.16928	11.2629	1.16478		0.81422	0.18578		3.99348	6.7256e-05	0.00021747	0.563923	0.0578129	0.199952	0.142087	0.0104633	0.000758982	0.020128	0.00458961
15.1269	0.352046	0.015116	36.7296	5.73694	21.3078	16.2513	7.36176	0.379725	11.5267	0.338986		0.939069	0.0609309		4.04105	0.00222864	9.33286e-05	0.568069	0.0583985	0.195435	0.143166	0.00924884	0.00168249	0.0203569	0.00131999
15.1492	0.226862	0.102058	35.0083	6.09565	21.327	16.2583	8.86878	0.330781	10.9903	0.791939		0.862827	0.137173		3.95823	0.00146621	0.000643307	0.552777	0.0633482	0.199704	0.146225	0.0113753	0.00149629	0.0198157	0.00314829
15.1716	0.177367	0.204041	35.6632	5.8461	21.76	15.9774	9.38663	0.388174	10.0578	0.53923		0.894225	0.105775		3.98925	0.00113741	0.00127614	0.558739	0.0602824	0.202175	0.142582	0.0119459	0.00174226	0.0179934	0.002127
15.1939	0.287146	0.028681	35.4867	5.42772	20.9071	16.1306	8.45357	0	12.1897	1.08887		0.835364	0.164636		3.94545	0.00186183	0.000181372	0.562145	0.0565895	0.196406	0.145546	0.0108778	0	0.0220493	0.00434275
15.2163	0.300171	0.090546	34.3957	6.45651	22.029	15.5541	9.13308	0.726999	11.314	0		1	0		3.9356	0.00195116	0.000574024	0.546226	0.0674841	0.207463	0.140696	0.0117816	0.0033075	0.0205166	0
15.2386	0.118323	0.03038	33.5423	6.17338	22.1802	16.992	8.06694	0.308515	10.6323	1.9557		0.711326	0.288674		3.93426	0.000769378	0.000192662	0.532855	0.0645467	0.208958	0.153755	0.0104099	0.00140407	0.019287	0.0078221
15.261	0	0.351125	36.1217	5.30656	21.7069	14.7843	10.2138	0.074664	10.3487	1.09219		0.811129	0.188871		3.95976	0	0.00221241	0.570136	0.0551263	0.203183	0.132917	0.0130954	0.000337613	0.0186517	0.00434025
15.2833	0.225476	0	34.2363	5.4716	21.0149	16.8872	9.16806	0.479013	11.3518	1.16561		0.815299	0.184701		3.90518	0.00147704	0	0.54793	0.0576353	0.199455	0.153945	0.0119189	0.00219626	0.0207455	0.00469675
15.3056	0.123617	0.017597	34.9014	5.52241	21.6497	16.783	8.02489	0.108476	11.2916	1.57736		0.764405	0.235595		3.9601	0.000798557	0.000110868	0.550829	0.0573637	0.20263	0.150873	0.010288	0.000490461	0.0203492	0.00626772
15.328	0.084345	0	35.6555	6.01079	21.3297	16.0854	8.34013	0.078977	11.3424	1.07274		0.827358	0.172642		3.98268	0.000541774	0	0.55954	0.0620828	0.198503	0.143782	0.0106316	0.00035506	0.020325	0.00423841
15.3503	0.348049	0	33.9883	6.33346	21.0027	16.8117	9.23755	0	11.5323	0.745834		0.875129	0.124871		3.91159	0.00227626	0	0.54307	0.0666044	0.199013	0.153006	0.0119896	0	0.0210408	0.00300036
15.3727	0.160172	0	35.5768	5.91245	21.627	16.3634	8.81812	0	10.0998	1.44226		0.760421	0.239579		3.99453	0.00102578	0	0.556649	0.0608859	0.200673	0.145833	0.0112075	0	0.0180446	0.00568151
15.395	0.251894	0	35.467	5.72175	21.3472	15.5551	9.03102	0.29669	11.004	1.32538		0.790053	0.209947		3.95403	0.00162972	0	0.560614	0.0595257	0.200105	0.14005	0.0115957	0.00134351	0.0198615	0.00527453
15.4174	0.236329	0.210065	35.9438	5.92101	20.4357	16.589	8.74408	0.551546	10.1202	1.24828		0.786079	0.213921		3.99548	0.00151315	0.00131177	0.562257	0.0609596	0.189574	0.147809	0.0111108	0.00247167	0.0180767	0.00491616
15.4397	0.064945	0	36.0602	5.6634	20.6693	15.9331	9.13779	0.142502	10.2528	2.07598		0.691215	0.308785		3.97648	0.000417812	0	0.566773	0.0585859	0.192656	0.142643	0.0116665	0.00064165	0.0184011	0.008215
15.462	0	0.074185	34.234	6.32532	21.3869	15.8919	8.48912	0.299287	11.7691	1.5302		0.777085	0.222915		3.91664	0	0.000472579	0.54629	0.066433	0.202392	0.144448	0.011004	0.0013682	0.0214451	0.00614779
15.4844	0.247441	0	34.2341	6.1772	22.1312	15.6035	7.81422	0.503406	12.1181	1.1708		0.824292	0.175708		3.92942	0.00161093	0	0.544516	0.0646663	0.208754	0.141365	0.0100962	0.00229386	0.0220093	0.00468854
15.5067	0	0	34.3607	5.9496	21.7862	17.2122	8.67808	0.31706	10.7237	0.972507		0.833275	0.166725		3.9541	0	0	0.543119	0.061895	0.204217	0.154966	0.0111423	0.00143572	0.0193552	0.00387017
15.5291	0.319693	0.228136	34.3299	6.28202	21.0569	17.3893	7.99486	0.311693	11.4345	0.653004		0.888101	0.111899		3.95547	0.00206761	0.00143902	0.542444	0.0653304	0.197312	0.156506	0.0102615	0.00141093	0.0206309	0.00259778
15.5514	0.297618	0.163783	34.6148	5.95388	21.0722	15.7308	8.91562	0.533995	11.5274	1.18992		0.814501	0.185499		3.9169	0.0019438	0.00104327	0.552331	0.0625277	0.1994	0.142973	0.011556	0.00244102	0.0210034	0.00478036
15.5738	0.141384	0	35.5599	5.34686	22.1006	15.425	9.0502	0.61024	11.1682	0.597598		0.894409	0.105591		3.96031	0.000913282	0	0.561192	0.0555373	0.206839	0.138657	0.0116019	0.00275898	0.0201259	0.00237446
15.5961	0.357572	0.049502	35.5512	5.97089	21.2488	15.5465	9.55432	0.323379	10.3188	1.07905		0.812536	0.187464		3.96389	0.00230768	0.000311582	0.560547	0.061963	0.198687	0.139624	0.0122371	0.00146072	0.0185783	0.00428353
15.6185	0.148153	0	36.1183	6.23073	21.1956	16.544	8.32638	0.159172	10.0285	1.24918		0.784423	0.215577		4.0284	0.000940831	0	0.560369	0.063624	0.195016	0.146203	0.0104936	0.000707474	0.0177666	0.00487952
15.6408	0.29531	0.024784	36.6641	6.18212	21.2193	15.924	7.98324	0	10.5775	1.12971		0.809298	0.190702		4.04115	0.00186942	0.000153017	0.567043	0.0629285	0.194618	0.14028	0.0100294	0	0.0186801	0.00439891
15.6631	0.064705	0.203795	34.9808	5.94128	21.3499	16.9187	8.20283	0.092672	11.188	1.05731		0.82747	0.17253		3.97085	0.000416858	0.00128051	0.550588	0.0615476	0.199283	0.151681	0.0104877	0.000417871	0.020108	0.00418988
15.6855	0.110102	0.212189	35.8392	6.09144	21.6846	15.7334	8.57844	0.631219	10.3957	0.723719		0.866855	0.133145		4.0029	0.000703647	0.00132257	0.559581	0.062598	0.200787	0.139925	0.0108801	0.00282346	0.0185344	0.00284498
15.7078	0.300492	0	35.094	5.99673	21.7022	15.5038	9.54332	0.126583	11.733	0		1	0		3.9385	0.0019518	0	0.556906	0.0626323	0.204235	0.140138	0.0123018	0.000575468	0.0212606	0
15.7302	0.172999	0.059592	34.1743	5.38823	22.4111	16.275	9.26992	0.203043	10.7024	1.34343		0.783117	0.216883		3.92171	0.0011285	0.000379127	0.544632	0.0565179	0.211809	0.147739	0.0120005	0.00092702	0.0194763	0.00539045
15.7525	0.141795	0.060043	34.9816	5.39926	22.1049	16.3241	8.99035	0.450624	10.2789	1.2685		0.785992	0.214008		3.96105	0.000915767	0.000378203	0.551963	0.0560711	0.206841	0.146712	0.011523	0.00203695	0.0185197	0.00503925
15.7749	0.358185	0	35.5231	5.87535	21.8078	15.3972	8.38706	0.078887	10.8486	1.72382		0.740426	0.259574		3.97601	0.00230459	0	0.558396	0.0607856	0.203293	0.137861	0.0107093	0.00035525	0.0194728	0.00682226
15.7972	0.412458	0.111988	35.1447	5.69546	21.202	16.2117	8.44157	0.183801	11.437	1.1592		0.817247	0.182753		3.95317	0.00266913	0.000706803	0.555642	0.0592651	0.198788	0.145993	0.0108412	0.000832491	0.0206475	0.00461421
15.8196	0.040276	0.169133	36.3674	5.6494	21.4696	16.3987	9.13833	0.535093	9.51104	0.720955		0.856721	0.143279		4.02536	0.000255963	0.00104833	0.564662	0.0577315	0.197687	0.145028	0.0115256	0.00238014	0.0168626	0.00281831
15.8419	0.157163	0.116326	33.2214	5.57091	21.7709	16.4967	9.89127	0.592673	11.3365	0.846159		0.858606	0.141394		3.86168	0.00104114	0.000751576	0.537677	0.0593424	0.208958	0.152079	0.013004	0.00274799	0.0209508	0.00344794
15.8642	0.22588	0	35.0127	6.40979	21.3422	16.3352	8.65226	0.232963	11.0877	0.70122		0.877553	0.122447		3.96858	0.00145605	0	0.551406	0.0664392	0.199325	0.146534	0.0110687	0.00105106	0.0199392	0.00278038
15.8866	0.221579	0.009668	36.0521	5.92243	22.2568	16.4782	7.43814	0.272896	9.92197	1.4262		0.759222	0.240778		4.05025	0.00139953	5.95563e-05	0.556325	0.0601497	0.203676	0.144836	0.00932359	0.0012064	0.017483	0.00554096
15.9089	0.326237	0	35.332	6.03689	21.6433	16.7441	8.99054	0	10.927	0		1	0		3.98683	0.00209334	0	0.553885	0.0622874	0.201211	0.149514	0.0114487	0	0.0195602	0
15.9313	0	0.318651	36.29	5.82733	21.8491	15.0828	9.01012	0.458763	10.3687	0.794451		0.855398	0.144602		4.00302	0	0.0019861	0.566604	0.0598821	0.202304	0.134135	0.0114273	0.002052	0.0184858	0.00312294
15.9536	0.086966	0.003336	34.7844	6.00038	21.861	15.5879	8.56317	0.902569	10.6631	1.54714		0.757508	0.242492		3.94844	0.000563454	2.10801e-05	0.550604	0.0625127	0.205212	0.140544	0.0110106	0.00409291	0.0192734	0.0061658
15.976	0.158328	0.00534	35.5642	5.98837	21.261	15.5184	8.84488	0.750499	11.2942	0.614845		0.892771	0.107229		3.96238	0.0010222	3.36246e-05	0.560966	0.0621681	0.198877	0.139424	0.0113328	0.00339134	0.0203423	0.00244171
15.9983	0.225044	0.159744	34.0845	6.19655	21.4913	16.1919	8.69643	0.843687	11.0308	1.08002		0.822356	0.177644		3.92289	0.00146756	0.00101599	0.543039	0.0649768	0.203055	0.14694	0.0112547	0.00385081	0.0200678	0.00433222
16.0206	0.000403	0.045763	36.3584	6.20621	21.6767	17.2221	6.80083	0	10.3835	1.30612		0.782763	0.217237		4.07457	2.53022e-06	0.000280224	0.557702	0.0626556	0.197183	0.150471	0.00847384	0	0.0181871	0.00504414
16.043	0.317924	0.153931	35.2594	5.78801	21.9204	16.4297	8.60867	0.032647	10.5343	0.955087		0.83331	0.16669		3.98564	0.00204061	0.000963608	0.552913	0.0597374	0.203849	0.146751	0.0109657	0.000146663	0.0188628	0.00377076
16.0653	0.228285	0.288554	35.5311	5.87707	21.9019	16.6392	8.00102	0	10.3437	1.18924		0.797661	0.202339		4.01278	0.00145535	0.00179413	0.553405	0.0602464	0.202299	0.147617	0.0101228	0	0.0183962	0.00466348
